# Supplementary material for: Subphenotypes of inflammatory bowel disease are characterized by specific serum protein profiles
Source: PLoS One. 2017 Oct 5;12(10):e0186142. doi: 10.1371/journal.pone.0186142 (PMC5628935; doi:10.1371/journal.pone.0186142)
Supplement: S2 Table — Full list of protein candidates with VIP values. (XLSX) [file pone.0186142.s002.xlsx]

## Sheet: Blad1
cCDvsiCD	max.a	cCDvsUC	max.a	CDvsHC	max.a	CDvsUC	max.a	iCDvsUC	max.a	inactive CDvsHC	max.a	Inactive CDvsInactive UC	max.a	Inactive UCvsHC	max.a	UCvsHC	max.a
OPG	4.72340251467875	OPG	3.03232289513331	FGF-19	2.60662599051765	FGF-19	2.99120971803468	FGF-19	3.3117995611183	TGF-alpha	3.11281538173186	FGF-19	2.71906837934028	TGF-alpha	2.73858217451787	TGF-alpha	2.63192067291573
FGF-19	2.85253155986869	CCL4	2.33247201806414	TGF-alpha	2.58827348283716	CCL28	2.36800529786172	CSF-1	2.45989286199704	FGF-19	2.75183997942902	CSF-1	2.6813142074778	TNFSF14	2.25672651551289	TNFSF14	2.26114941145404
CSF-1	2.71403657784279	CCL28	2.32763395089093	CCL11	2.0689356343329	IFN-gamma	2.31462491749367	IFN-gamma	2.28280867207689	CASP-8	2.61686340210923	IL-18	2.38605218043534	OSM	2.25003351090298	EN-RAGE	1.92383745715561
Beta-NGF	2.44210843208206	hGDNF	2.24259534574947	CASP-8	2.06552997156267	LAP TGF-beta-1	2.20013328159635	IL-18	2.27526491096158	CCL11	2.45135638926119	CCL28	2.237091290102	CCL11	2.08901385449129	CCL11	1.8344916066134
CCL4	2.28413105858286	CXCL5	2.0974151914549	CXCL9	1.80815653179283	IL-6	2.15213402527801			IL-18	2.31320351126934	LAP TGF-beta-1	2.1282412095097	EN-RAGE	1.87676555178563	CCL20	1.83414500150251
CXCL5	2.15680032888928	IL-6	2.00441273639888	TNFSF14	1.76380490488122	CCL20	2.07886557383853			TNFSF14	1.80869993053139	IL-20RA	2.05443993663095	CASP-8	1.78635489540708	CASP-8	1.73269441645408
NRTN	2.10562035072899	LAP TGF-beta-1	1.95379738569801	IL-18	1.73212549732673	CSF-1	1.96059583554033			CCL23	1.64493055351525	OSM	1.95016495790752	CCL20	1.7405903227549	MIP-1 alpha	1.6936596889846
PD-L1	1.81829386650847	FGF-5	1.87182344060994	CXCL11	1.64977243623975	IL-17C	1.84706974969832			IL-17A	1.61419224111369	IL-17C	1.85817365819599	IL-10RA	1.70575904765808	OSM	1.68392563827311
		CXCL11	1.87076726464028	NT-3	1.62182034538876	IL-18	1.83570329628376			FGF-23	1.48550147752693	BDNF	1.7767347146914	SCF	1.61086807030407	SCF	1.65415298871696
		IL-10RA	1.68419106546645	IL-10RA	1.61056625449857	BDNF	1.72687983045954			FGF-5	1.45971725533033	CASP-8	1.71752190318098	CXCL6	1.55389319216697	MMP-10	1.64049255505647
		NT-3	1.67599674576626	SCF	1.60857997442316	NT-3	1.71739843425537			EN-RAGE	1.4259612734208	MCP-4	1.69105596552325	CXCL5	1.52101034546639	IL-5	1.5873173659818
		LIF-R	1.6475690584658	IL-17A	1.59922155425865	OSM	1.68804353119894			CXCL11	1.36684813125384	NT-3	1.68206284223965	IL-17C	1.51637476810831	uPA	1.52528814495233
		PD-L1	1.57424059516325	FGF-5	1.52531268688326	LIF-R	1.59673099704635			LAP TGF-beta-1	1.36605838665637	IL-6	1.66823848266624	MIP-1 alpha	1.49602061462568	IL-10RA	1.44279790318202
		SLAMF1	1.53159996327703	CCL23	1.52377077175759	CX3CL1	1.58070281672136			NT-3	1.33794361694023	CCL23	1.6305975213037	Flt3L	1.46508476568241	CXCL9	1.4326455922929
		IFN-gamma	1.50521830805687	MIP-1 alpha	1.45870407923835	CXCL9	1.57544097642904			IL-10RA	1.32360789693942	CX3CL1	1.57343121478285	TNFRSF9	1.40749428197637	IL-17A	1.36940423459327
		VEGF-A	1.49533405525078	LAP TGF-beta-1	1.42867695354193	FGF-5	1.49898998278261			CXCL9	1.24302623878818	DNER	1.56674015733251	IL-5	1.39460482099238	TRANCE	1.36863426099488
		DNER	1.49067474920013	DNER	1.40925067094034	DNER	1.44885969806481			uPA	1.21820372459545	CCL20	1.54637150034687	IL-20RA	1.37119921463781	CXCL5	1.35167036358436
		NRTN	1.46335050454614	EN-RAGE	1.37367142989786	MCP-4	1.44726257035693			MIP-1 alpha	1.21251011850611	FGF-5	1.53174548796396	FGF-23	1.36295483940675	FGF-23	1.32754107832648
		CXCL10	1.43675266400088	IL-6	1.35113049434567	IL-10	1.43289656622125			DNER	1.17651534364837	IL-10	1.49917053813037	MCP-4	1.29639568377137	TNFRSF9	1.26797643217021
		Beta-NGF	1.43327687704663	Beta-NGF	1.33977851000125	CCL11	1.34029892950765			MCP-2	1.14603607994763	IFN-gamma	1.47090123126115	CCL19	1.26233828394986	CCL19	1.24784632334837
		CX3CL1	1.42314527545429	IFN-gamma	1.30268095817104	CXCL11	1.30556689993179			IL-5	1.09197620750691	CD40	1.41324634795554	IL-8	1.25421793108225	CXCL1	1.21724125876537
		AXIN1	1.41724226493955	LIF-R	1.3015973514098	CASP-8	1.26908497217726			LIF-R	1.07647547283148	LIF-R	1.40342445484698	TRANCE	1.18649589745028	SIRT2	1.205947258439
		CXCL9	1.37732865284908	FGF-23	1.29136519030266	CD40	1.2491106935282			CXCL6	1.07459582163685	Flt3L	1.39653544503964	ADA	1.09660610928186	IL-24	1.18355479663635
		CD40	1.36576720520651	MMP-10	1.24561839424122	CCL19	1.19642601070223			SCF	1.06716410579138	CXCL11	1.38935581664534	FGF-19	1.0842293254651	hGDNF	1.15914646680462
		IL-17C	1.27866306521116	hGDNF	1.15638115628047	HGF	1.15846953894009			IL-10RB	1.06508737230722			IL-24	1.06658108709239	CCL23	1.14290046999445
		OSM	1.26957964962718	TRANCE	1.08752129801907	MCP-3	1.13787815592949			CXCL5	1.06467816323891			uPA	1.06585984268247	CXCL6	1.12348903200894
		TRANCE	1.25939809885803	CXCL6	1.08542863115407	TWEAK	1.13193350167842			MMP-10	1.03411851994885			CXCL1	1.0287083830765	IL-8	1.12034540487035
		CCL20	1.2270240805983	IL-15RA	1.07066219300859	CCL25	1.13043327565898			hGDNF	0.998902911269555			IL-10	1.01011952136016	STAMPB	1.10472809999307
		IL-2	1.22098520389469	CXCL1	1.01988940626938	CXCL10	1.12168278690177			STAMPB	0.972489129088947			IL-2RB	0.982419715105488	IL-17C	1.1028524982447
		IL-18	1.18272639318459	CCL19	0.99720948615364	IL-10RA	1.11602915876737			TRANCE	0.962578392355473			MCP-2	0.974588988724329	IL-10	1.0648588897359
		IL-2RB	1.16608803877518	TRAIL	0.985430911913591	IL-22 RA1	1.11300217563414			CCL28	0.961565829204685			MMP-10	0.968031578315292	IL-2	1.06119882636991
		uPA	1.10432207482452	CXCL10	0.983104640256625	IL-24	1.09402568330033			CSF-1	0.891644645641439			IL-2	0.967341086014808	IL-20RA	1.00399518608976
		TNFSF14	1.09939827626136	uPA	0.967736374564015	SCF	1.08341647845045			CXCL10	0.880163259214353			CXCL9	0.965101706740799	CCL28	0.995880105550422
		LIF	1.08190962446731	CSF-1	0.946762474885935	AXIN1	1.07455940063913			Beta-NGF	0.837889359395343			STAMPB	0.928440821386303	IL-10RB	0.96136101806205
		MCP-4	1.0776784010647	IL-10RB	0.940959960366908	CXCL6	1.04360763345343			MCP-3	0.824329552009609			SIRT2	0.915013961720779	IL-15RA	0.938763134817291
		IL-20RA	1.02818391737933	STAMPB	0.918658635807581	CD244	1.04292457368307			CX3CL1	0.822453660796665			IL-10RB	0.910337403185732	IL-2RB	0.912942936363853
		CCL25	1.02355878683698	CX3CL1	0.891741057964003	SLAMF1	1.01886534691478			IL-6	0.816484603234271			IFN-gamma	0.86771585243184	Beta-NGF	0.904522704677968
		IL-8	1.02079663555956	IL-8	0.876224043859441	TRAIL	1.0160026455926			IL-24	0.810040367288516			CSF-1	0.798614902976881	CXCL11	0.901258376389855
		BDNF	0.941364412848991	CCL28	0.873890113838091					IL-22 RA1	0.791846666114813			CCL28	0.788108798655578	MCP-1	0.900207726847873
		TNFRSF9	0.936714387765864	MCP-3	0.869254353905145					CCL19	0.771098619721229			BDNF	0.767811446761438	BDNF	0.880634229222209
		IL-20	0.935563937962576	IL-22 RA1	0.869025809408372					BDNF	0.743790718474285			IL-17A	0.763514022205226	FGF-19	0.877789305143592
		CST5	0.917348274219402	CST5	0.85909424543104					ADA	0.738551611913291			hGDNF	0.70074643963662	MCP-4	0.818665302615473
		SCF	0.894526942296048	IL-5	0.848916770596034					CXCL1	0.720649595813082			CXCL11	0.694175541294503	Flt3L	0.809334180340525
		MCP-2	0.8943771951787	ADA	0.839237302903801					ARTN	0.710606040839008			IL-15RA	0.664452744082687	NRTN	0.781940088678679
		MIP-1 alpha	0.893890232621133	TWEAK	0.837975990962925					OSM	0.698326711939768			VEGF-A	0.634419358396314	FGF-5	0.745426705382738
		IL-17A	0.832109076876972	TNFRSF9	0.81751800651661					TRAIL	0.689203914065548			MCP-1	0.631562891467099	PD-L1	0.655801382847279
		CXCL1	0.822657744661331	IL-2	0.803276194285632					IL-10	0.629311374006757			LAP TGF-beta-1	0.610696077929407	CSF-1	0.642356029253184
		CCL11	0.820160130261022	SIRT2	0.778105085601894					SIRT2	0.609647817881002			Beta-NGF	0.605694937067421	CST5	0.627170260535297
		CD6	0.773439837733628	OSM	0.765623585241071					IL-17C	0.608859680066778			IL-18R1	0.572062903918845	CCL25	0.62359291805156
		MCP-1	0.769923338005199	CXCL5	0.756442600894262					TNFRSF9	0.592931139138523			CCL23	0.550439439159844	DNER	0.620142956969665
		MMP-10	0.702695990408787	HGF	0.742461053634919					IL-18R1	0.575359617874813			OPG	0.538541671012463	IFN-gamma	0.602616996827733
		CXCL6	0.662797322247128	CCL4	0.711366962191718					CDCP1	0.569554186572			TNF	0.522924348487975
		FGF-19	0.656797963772361	CCL20	0.691781480900311					IFN-gamma	0.565877188397073			CD244	0.506960429932635
		CCL19	0.638577850111803	SLAMF1	0.691096184693098					IL-2RB	0.563530810428328			CD40	0.499096532297748
		IL-18R1	0.637839706566883	IL-18R1	0.689454755936632					IL-8	0.556368414347656			SLAMF1	0.461479576919073
		IL-24	0.633337788291791	CD244	0.683163594231013					IL-2	0.555403676918324			IL-18	0.461359363620875
		TWEAK	0.632274268425528	TNFB	0.68145073951149					CST5	0.552173564209311			FGF-5	0.448209950421216
		ARTN	0.615880323329298	MCP-2	0.677369461970023					TWEAK	0.549166166255126			CDCP1	0.445965720351129
		TNFB	0.607084790719833	CD40	0.673556569529767					HGF	0.536409254054386			CD6	0.445268721159434
		CD244	0.590246454494355	CDCP1	0.654766978606193					SLAMF1	0.503872829875611			CD5	0.423495058122586
		FGF-23	0.571044807222939	IL-2RB	0.651163666343547					CCL20	0.486174282827659			IL-22 RA1	0.385916967557139
		CASP-8	0.566159456270989	IL-17C	0.641668399089563					NRTN	0.438413034640984			ST1A1	0.3696937362285
		HGF	0.524832191401183	Flt3L	0.626798707567597									LIF-R	0.348906708899379
		CCL23	0.503458909164391	OPG	0.621619862898009									PD-L1	0.337719963585142
		FGF-21	0.498013646684087											CXCL10	0.327021820289233
		TRAIL	0.496779300533865											IL-6	0.319666372661832
		STAMPB	0.490643318779793											IL-12B	0.315368660659132
		IL-10	0.490364721438108											HGF	0.302693268173929
		CSF-1	0.474606432134792											MMP-1	0.296017590962868
		IL-22 RA1	0.465130253016535											AXIN1	0.273030584425019
		TNF	0.45881088686999											CST5	0.257108606192404
		CDCP1	0.457150032817929											MCP-3	0.199572205743879
		MCP-3	0.443702267057716											NT-3	0.176168696455358
		CD5	0.441712101437277											NRTN	0.175107297256832
		ST1A1	0.434195072334576											LIF	0.139562146037055
		IL-12B	0.426739125502401											ARTN	0.135303654553444
		IL-5	0.400932328375251											IL-4	0.134388198779448
		IL-15RA	0.36596052966854											FGF-21	0.130436590937593
		SIRT2	0.344706212232497											CCL4	0.126234525890992
		IL-4	0.299036532265865											TRAIL	0.117377479424002
		IL-10RB	0.280276371141968											CCL25	0.109800904078919
		ADA	0.270627894651702											4E-BP1	0.0838270027156155
		TGF-alpha	0.21345241510435											TNFB	0.0609319918460124
		MMP-1	0.17620264600779											DNER	0.0492909897261262
														IL-20	0.0460269119582338
														CX3CL1	0.0256918630601328
														TWEAK	0.00388391575558835
