# Supplementary material for: Subphenotypes of inflammatory bowel disease are characterized by specific serum protein profiles
Source: PLoS One. 2017 Oct 5;12(10):e0186142. doi: 10.1371/journal.pone.0186142 (PMC5628935; doi:10.1371/journal.pone.0186142)
Supplement: S3 Table — Full protein panel data for the discovery and validation cohort. (XLSX) [file pone.0186142.s003.xlsx]

## Sheet: Blad1
cohort	diagnosis	sex	age	101_IL-8	102_VEGF-A	103_BDNF	104_Inc Ctrl 1	105_MCP-3	106_hGDNF	107_CDCP1	108_CD244	109_IL-7	110_OPG	111_LAP TGF-beta-1	112_uPA	113_IL-6	114_IL-17C	115_MCP-1	116_IL-17A	117_CXCL11	118_AXIN1	119_Ext Ctrl	120_TRAIL	121_IL-20RA	122_CXCL9	123_CST5	124_IL-2RB	125_IL-1 alpha	126_OSM	127_IL-2	128_CXCL1	129_TSLP	130_CCL4	131_CD6	132_SCF	133_IL-18	134_SLAMF1	135_TGFA	136_MCP-4	137_CCL11	138_TNFSF14	139_FGF-23	140_IL-10RA	141_FGF-5	142_MMP-1	143_LIF-R	144_FGF-21	145_CCL19	146_Inc Ctrl 2
discovery	control	M	40	6.7068532586	12.2025405797	11.3058111124	0.4315489635	2.1584893318	2.3583126431	3.1202572596	6.7955578977	11.8709177395	10.330783938	8.1840168841	10.1253987295	1.9663614694	1.778891083	10.9892019499	1.2051563754	6.8828576487	2.2780410338	0	9.0404910484	1.1035671959	5.9535152617	6.2122089789	0.8419926582	1.1802941684	4.8342757923	0.6268663936	8.5677997471	1.2203244153	5.2350264028	3.2034043018	7.7853634571	8.6857447314	2.1740829338	3.2171912584	4.5262925918	7.6500678365	4.2510755154	1.2001482314	0.4429873488	1.4862874998	2.7873833809	3.6862175242	3.5479868419	9.2547484975	0.24640534
discovery	control	F	49	6.8080579334	12.0512656539	0.7534817642	0.4315489635	2.2055077839	2.1366142414	4.2998807446	6.0847516704	10.8148048512	10.1476008048	8.1547847007	10.1360885739	2.8277848038	2.0431099117	10.7429809403	0.4969147673	7.8628312506	1.2621343508	0	9.4932331677	0.4740386945	7.5671484087	5.7007538303	0.8419926582	1.1222089092	6.0595638005	0.6268663936	9.0432838089	1.2203244153	6.9352425297	3.8787002494	7.0813509125	9.2640406381	2.0561873138	4.3555617967	4.3265369218	7.6806934051	3.874955225	1.7782003637	0.3290190806	1.133387662	1.5380666193	3.4747900956	5.0924748269	9.2043310749	0.24640534
discovery	control	M	20	6.0352259663	11.1668408187	12.1941902548	0.4315489635	1.6704956517	1.9508366559	2.9906752195	6.3808880344	10.2754911115	10.3506834755	7.6622229452	10.7259897481	2.3372432813	2.6235649643	10.9389338682	0.8570886276	6.5796245179	1.7638671273	0	9.346226086	0.830143875	5.711134313	6.368377783	0.8419926582	1.1222089092	5.3360317003	0.6459410732	8.6275881125	1.2203244153	6.2152079348	4.0721164225	7.9953405809	8.7654308397	1.8087728045	3.657333743	4.3253311778	6.9367280896	3.5103341612	1.0233682375	0.395535619	1.3461167889	1.4576431488	3.1550129812	4.1322946124	9.400354106	0.24640534
discovery	control	F	59	6.3371658717	11.5401874146	7.5284559704	0.4315489635	3.490879765	2.0358079978	3.6210760787	6.5946058666	11.3941892056	10.2729777085	7.8599928207	10.3405948946	1.7999753082	2.9576974012	11.7957899109	0.5024148705	8.4651242505	2.9136730515	0	9.4239751454	0.6186044833	8.2831800113	6.7721980531	0.8419926582	1.1222089092	4.9726060844	0.6268663936	9.2350203034	1.2203244153	6.6266239096	4.4461999661	7.7143943737	8.89958328	2.3142196533	3.5903107404	5.4592022903	7.4360770124	4.3594404085	1.7459823011	1.276781878	1.9319834936	2.7601831292	3.3955966783	3.1383600818	10.130609848	0.24640534
discovery	control	M	38	6.7695829583	11.7306463918	9.4068533584	0.4315489635	1.6184031003	2.4926547647	2.8618833764	6.2401878738	11.633927858	10.2485820072	7.4355132793	10.0272098683	1.5978194185	2.5485809148	10.7070460197	1.0321380795	6.9553532798	2.6678538873	0	9.1227936202	0.4740386945	6.165075145	6.3809658192	0.8419926582	1.1222089092	5.6374106796	0.6552957479	8.6102860095	1.2203244153	7.1104445364	4.154774563	7.6261267701	8.4903131441	2.2854099458	4.2377381113	5.1307418899	7.0469170999	5.0393610281	1.4160654719	0.739889778	1.4354707495	3.1523715829	3.3814852409	2.4573544714	9.3086911694	0.24640534
discovery	control	M	40	7.1059419088	11.4304630942	6.9544309549	0.4315489635	1.8836785466	2.5231766842	3.1274123138	6.1792354615	11.88263916	10.3397205088	8.1915322228	10.0149263759	2.037430362	2.3028726228	11.1732435108	1.0825216172	6.7123061871	3.5467213049	0	9.3131845815	0.4740386945	6.0989258732	6.2820159605	0.8419926582	1.1222089092	5.0314909589	0.6268663936	8.239697752	1.2203244153	6.0924387045	4.5198517303	7.990708249	8.062247208	1.9956292319	3.7019528615	4.5737749774	7.6403895949	4.7227028894	0.8560095491	0.431666999	1.5229048881	2.8625068285	3.6612103001	5.2069207556	9.3664529358	0.24640534
discovery	control	F	20	6.0920943173	11.7370479156	9.2626559779	0.4315489635	1.7145242063	1.8006476746	3.0362200473	6.4029538313	10.7277113549	9.8643459788	7.9083758819	10.0717244279	1.6433892796	1.8801036238	10.7962209404	0.877946556	6.6647894469	1.8771788342	0	8.8745123664	0.4740386945	6.2457559783	5.663736094	0.8419926582	1.1222089092	5.1245856989	0.6268663936	8.8157302254	1.2203244153	6.2918743623	4.4821472628	7.5343043906	8.1395473442	1.9480288348	3.7140698176	3.6907758052	6.65498511	4.2448380184	0.9806014442	0.5354958946	1.2773902875	1.7425998658	3.374682033	3.8705346198	9.7703921645	0.24640534
discovery	control	F	55	7.3163124067	11.4663376886	3.8320208142	0.4315489635	2.7641151191	2.0585749098	3.4964112318	6.7813279552	11.9696146282	10.3349644906	8.6502402897	10.6699980807	3.0001409317	2.4564324043	10.9603061332	1.20244593	8.0760825472	2.6340051993	0	9.6624215525	0.6401426613	7.1934985071	6.9019288901	0.8666018737	1.1222089092	5.0840584479	0.6268663936	8.960277416	1.2203244153	6.4032193947	4.7135251532	7.9762790858	8.7261394018	3.0130512681	3.4639856862	5.3062580726	7.7293687281	4.5532623562	1.4741214716	0.9510919934	1.5180133469	2.8661097834	3.8047790018	4.3476998803	10.2694812389	0.24640534
discovery	control	F	48	7.0504452299	12.5604689261	10.5249785477	0.4315489635	2.7365587683	2.7139048256	3.8579389045	6.7249247036	11.5497556898	10.3517007174	8.5461609293	10.5513397542	2.288723647	2.041294546	11.1552515414	0.9993979474	6.9423394418	1.8008639775	0	8.7762031504	0.4740386945	5.5952168555	5.3616102448	0.9994275247	1.1222089092	5.6386716936	0.7405275474	8.854108459	1.8181634672	6.3249712783	4.2269863886	7.3334363028	8.2353786401	1.8808396466	3.7814043835	4.8874093804	7.43282826	4.338462668	1.2776962861	0.5524298225	1.608267167	2.6567787057	3.9004873219	4.5690023013	8.333644975	0.24640534
discovery	control	M	39	7.2481997732	11.7922348949	6.1870124378	0.4315489635	2.5799593886	2.0231627244	2.8005060386	6.1917754961	11.7354794145	9.8143873367	8.5517568114	9.8601366055	2.1245480326	2.4707070366	11.3500436527	0.6413741852	6.3792863148	1.956165897	0	8.9117846584	0.4740386945	5.5038806606	6.0219672375	0.8419926582	1.1222089092	6.1063122778	0.6268663936	9.0051620315	1.2203244153	6.816886194	4.0293438437	7.5896878287	8.9380116462	1.7839417102	3.6013713495	4.6007040191	7.5906362875	4.5082077724	0.9717084722	0.3836135378	0.8420509224	1.3026121793	3.1582894027	3.0009434637	9.5384060681	0.24640534
discovery	control	M	63	7.2016131807	12.9157690322	2.962634905	0.4315489635	1.8440263049	2.1595969696	4.2110358869	6.6059600333	11.4663430535	10.2547642734	7.6433837085	10.2500647814	1.9244417116	2.9141077345	10.7778695883	0.7987028889	7.0040071285	2.8005339091	0	8.8380589605	0.4740386945	6.5299191956	5.435476763	1.1571239925	1.1222089092	5.2242191071	0.9993905958	7.9663117156	1.5023306485	6.9745816977	3.9558221987	7.8055251644	9.2144612193	2.2766511513	3.2633594458	4.046136375	7.6673036777	4.360782821	1.1845282915	0.8515512935	2.9622967483	1.8244622424	3.46308441	4.3559661111	9.22389972	0.24640534
discovery	control	M	50	8.0515216798	13.1907104722	10.4639434322	0.4315489635	3.101126396	1.9094971856	3.8019312058	6.8830159646	11.6710487702	10.3011756202	8.6451278059	10.2939966243	3.4380108499	2.4192161352	12.107541726	0.7710376758	7.9934753319	2.5654164497	0	9.2927952764	1.4440050209	7.4486921018	7.0280742576	0.9028706595	1.1222089092	6.3300504694	0.6268663936	9.4757931039	1.4070992895	7.0390472809	4.4260887572	7.5668924326	9.7369214437	2.1781524328	4.2843286539	6.4380313952	8.1944011893	4.4183886464	1.7719049148	1.3032200917	1.4074076156	4.2923758785	3.6389147149	3.5959064786	10.6936897063	0.24640534
discovery	control	F	65	7.0095176144	11.224342229	0.7534817642	0.4315489635	2.3060657887	2.4057899747	3.9011713329	6.443772162	10.5952300071	10.4918752094	8.4646836244	10.6747077666	2.2197019576	1.5889604777	11.1125543183	0.5776608038	7.4627970274	1.0398802809	0	9.3116315799	0.4740386945	7.0127509476	7.0543113279	0.8419926582	1.1222089092	4.4536256061	0.6851892746	8.9111199004	1.2203244153	6.6435391181	3.8640044356	7.8236117244	8.2570772889	2.0471451666	3.23077135	5.0434846966	7.9942324307	3.2326976328	1.3016097045	0.6085112135	1.7680936459	2.7842741406	3.5332975394	2.4275559788	9.5069894063	0.24640534
discovery	control	M	41	6.6125154302	11.9197451358	10.2969156817	0.4315489635	2.4902785901	2.4703678168	3.5526514782	6.2981280404	11.1913672412	10.2884128727	7.5526332702	10.3916449915	3.3617797466	3.0979143741	11.226493937	1.2244653543	7.0938934429	2.5145498686	0	9.4726757505	0.6552822347	5.6199683974	6.1741563334	1.0520163828	1.1222089092	5.8156775154	0.7287307369	8.3644210798	1.3312780104	6.2525317013	4.0839276741	7.7408522812	9.2640487812	2.686575103	4.3499192232	4.821699089	7.7041087298	3.9350857944	1.2309528775	1.117371573	1.6167526032	3.1844589002	3.4888426066	5.1733310492	9.0688572961	0.24640534
discovery	control	M	64	6.8332313101	12.1391059863	9.3593616033	0.4315489635	3.1062288463	3.066999574	4.944035906	6.7914212106	11.7166305086	10.2870977352	8.5338521964	10.5893196677	3.1566202438	2.1823421083	11.3113302385	1.0430411097	9.1616847801	2.2472796762	0	9.5114634418	0.860195123	7.9090724962	6.8902112705	0.8419926582	2.4198430016	5.8901391273	0.6268663936	8.9091711119	1.2203244153	6.3835497435	4.8591337189	7.2780683544	9.0489546565	2.884735594	4.0852898019	5.5728759672	8.0970289187	5.2898963581	1.6207855717	0.891793528	1.2631660822	4.3264153083	3.6611439126	3.4016475217	10.0805265627	0.24640534
discovery	control	M	66	6.8224464047	12.2021690312	10.3410509946	0.4315489635	2.5333609004	2.506356017	4.3722128368	6.6298263001	11.8683851179	10.1619604252	8.5034614645	10.0774372883	2.4306341669	2.3834466166	11.2270608333	0.5590062377	7.683702527	2.2618242661	0	9.7116767738	0.4740386945	6.9859645903	6.593259885	1.2941766891	1.1222089092	5.5726018305	0.6268663936	8.4037065435	1.2203244153	6.5391026058	4.7680473408	7.0196641306	9.5988201187	2.4698215091	3.516503086	4.820140298	7.6887935683	4.628574398	1.7771405327	0.2491110338	1.6001422662	4.6004240773	3.4430281983	5.5300441176	10.1130917176	0.24640534
discovery	control	M	48	8.5798306058	12.7373475138	3.5269080036	0.4315489635	2.5271715222	2.3057756644	3.6437766266	6.634026304	11.8726327658	10.1117330483	8.1307966987	10.3975318139	2.3218673679	2.2640660123	10.9460397367	1.008039221	7.2873534251	3.4888768472	0	9.355799848	1.2908569033	7.0074433058	6.8534946196	0.8419926582	1.1222089092	6.7478207678	0.6268663936	8.9812240817	1.2203244153	6.4004439215	4.3064179679	7.7359827359	8.844948367	1.8086230516	5.1006577679	4.2466725742	7.5899703111	5.3500230888	0.6625767102	1.1138512886	1.3413469115	2.5081485536	3.9699198878	4.581549397	8.8649719198	0.24640534
discovery	control	M	56	6.6445841585	11.6058066525	9.2240773226	0.4315489635	1.9778462105	2.2128587269	4.0145727019	6.9195489876	10.6763792085	10.3704827834	7.6648928689	10.4035889044	2.4145652394	2.1160880765	11.1474338274	1.8596256818	6.6983186686	2.2391191404	0	9.0797927501	0.4740386945	7.0759643206	7.0639734482	1.0266421085	1.1222089092	5.3840955928	0.6268663936	7.6984763785	1.2203244153	6.4544101034	4.204859597	7.1174527555	9.166936412	2.2573182746	3.4563705352	4.2853465939	7.9024047505	4.3508516394	0.9278008448	0.91825482	1.5952260969	2.6232444084	3.8644870799	3.6327043903	9.0824162262	0.24640534
discovery	control	M	51	6.25684379	11.9170986081	0.7534817642	0.4315489635	1.8170497658	2.2040251619	3.9255069075	6.191303788	11.0332194753	9.9426812198	8.02307897	9.9055235817	3.0684727784	1.3628144546	11.2956265433	1.0098193893	7.3521064752	1.5579288863	0	9.1183448835	0.4740386945	6.5491318568	6.1636212723	0.8419926582	1.1222089092	5.8379288482	0.6268663936	8.9715788634	1.2203244153	6.624865073	3.8828049881	6.7092851948	8.4168245562	2.2756239848	3.8598880099	4.6485276102	7.0439863036	3.9606365647	1.2054380572	0.2745953732	1.2592173521	1.3535573831	3.5060292455	5.9164642709	9.9534764928	0.24640534
discovery	control	M	40	7.7899301068	11.7629435745	6.4935475024	0.4315489635	2.2374099697	2.476667137	3.4929643289	6.5953804614	11.9881298642	10.0894866193	8.5176422547	10.2912160076	2.5642206492	1.6483468484	11.7882087644	0.6249177979	8.8481796084	2.8765856987	0	9.1483114797	0.4956733698	6.6458667269	5.9929773338	0.8419926582	1.1222089092	6.2189524238	0.6268663936	9.2776437542	1.2203244153	6.1406616861	3.9826407597	7.8687881175	9.327350204	2.0698216747	4.2012206263	4.8725063809	7.713463565	5.2712648546	0.824653242	0.2491110338	1.1918408043	3.5543904004	3.5653218038	4.6704935003	9.894464837	0.24640534
discovery	control	M	60	6.8632702484	12.0078561602	9.2084988394	0.4315489635	2.1493421665	2.9422894862	3.6882540909	6.4559518773	11.7219861043	10.5821692867	8.0189760506	10.315920524	1.9776092006	2.9702258763	11.5299143859	0.8975838586	7.5107730027	3.5463939876	0	9.4049592892	0.4740386945	7.0596224803	6.9489926458	0.8419926582	1.1222089092	5.4416613466	0.7263732549	8.382724575	1.2203244153	6.9198274574	4.1769559443	7.9504106699	8.6158994778	2.5726554928	4.0330988359	5.3029394303	8.3224694686	4.5438104127	1.0396150541	0.6138304572	1.5993666879	2.2709347135	3.8664291165	5.6790366586	9.6512544229	0.24640534
discovery	control	M	54	8.3922824918	11.592397585	12.3790902472	0.4315489635	2.5428241983	2.2431048862	4.0128563208	6.4685605681	12.0069718848	10.157197595	8.4843374222	10.2070213492	2.7933472468	2.7811343352	11.3589991629	1.8110325611	8.3991081295	3.5628063215	0	9.6545111947	0.4740386945	7.1368340647	6.7899269392	0.8419926582	1.1222089092	6.6576208464	0.6268663936	9.6409771417	1.2203244153	6.4567108912	4.0043768189	7.9703933205	8.762949848	2.3636353513	4.451522825	4.5427095161	7.7583090073	5.4300475554	1.5548805732	0.3114990746	1.2557557798	3.2970938622	3.2770865657	6.7949996076	9.4863769376	0.24640534
discovery	control	F	46	6.5671372353	11.2789748614	4.6229616356	0.4315489635	2.2930609516	2.094388311	3.5368870659	6.5564411652	11.7018698463	10.4291873667	8.5763064298	10.5584835261	3.2734425556	3.5292630744	11.7765024968	0.4701583006	5.9840660098	2.4567566082	0	9.5956036011	0.4740386945	6.0940825398	5.9209521656	0.8419926582	1.1222089092	6.276107375	0.6268663936	8.973574505	1.2203244153	6.4094272133	3.9847137811	7.3652919324	8.9188075855	2.2575212034	4.4949837062	4.7545636369	7.8191534182	4.9816496726	1.5067070126	0.5825375473	1.9761401096	2.0749630503	4.0054588024	6.3924174922	9.23844074	0.24640534
discovery	control	M	49	7.0380296141	12.5028658323	7.0470422328	0.4315489635	2.3961093436	2.2074862771	3.8854247638	6.6760524194	11.9751797859	10.5363386586	8.1172364159	10.6439854237	3.1788304839	2.7378813649	11.4553334865	1.3655141662	7.4115123089	3.5981123489	0	9.7294074388	0.5215637545	6.913027575	6.7467302445	1.0055647655	1.6739754129	6.0671146449	0.6268663936	8.7947312012	1.2203244153	6.7367634234	4.485977803	8.0096455239	9.3466479432	2.6787830992	4.3163048487	4.2285900631	7.4941699922	4.5941283883	1.0579525621	0.6707452902	1.4746732501	3.6090257252	3.8727044266	4.3656562373	10.3654088294	0.24640534
discovery	control	F	19	7.2526657032	11.7380644023	5.471239585	0.4315489635	1.7000665212	1.5577023215	2.5723114529	6.6512267141	11.6067348134	11.0918676295	8.4646961967	9.8990741386	1.431249193	1.8680656644	10.4124827347	1.3137410666	6.5432361945	1.9497085042	0	8.5635529811	0.4740386945	5.4994581529	5.8282269096	0.8419926582	1.1222089092	5.1023025543	0.6268663936	9.3459819675	1.2203244153	5.4205363462	3.9928152735	6.9948644172	8.4853825046	1.4495510465	3.897835755	3.4337824263	6.739412377	3.8393175245	1.3099667878	1.0382388731	0.6675348	3.3819179801	3.1863392828	2.1065868721	8.5253787772	0.24640534
discovery	control	M	62	6.7157506243	11.7467745837	0.7534817642	0.4315489635	2.4470155646	2.3257365403	4.6033611447	6.6491760841	10.4479540726	10.226832263	7.82826405	10.1533238926	2.3737915892	2.1789322437	11.3306978823	0.9569755048	7.7410086857	1.7338699877	0	9.3350641265	0.4740386945	6.9495440204	7.083681079	0.8419926582	1.1222089092	5.5574254594	0.6268663936	8.7221759059	1.2203244153	6.7869245729	4.0543825854	7.1086586833	9.4971301568	2.7041741477	3.8603704634	5.0401888951	7.3793524916	3.4604564972	1.0029615371	0.730108476	1.0284314111	2.6142215187	3.0865899083	3.7200014391	10.2503238436	0.24640534
discovery	control	F	51	8.7156548279	12.2530103472	3.6154449141	0.4315489635	1.5678874224	1.9668580877	3.1936120244	6.3693326387	11.6555538419	10.1377395446	7.1255816734	10.3814435189	2.1314993313	2.1641976554	10.7281041025	0.7448336496	7.1891099403	3.126790124	0	9.1689351389	0.4740386945	6.237511664	6.426488875	1.2557394299	1.1222089092	5.8263294653	0.6418634232	9.1028379397	1.2203244153	7.7529927371	4.46783647	7.7438513239	8.5845766883	1.5135435106	4.119609766	4.3612321378	6.9519894487	4.829592988	1.0781658861	0.5493534326	1.7025674913	3.6831042751	3.5352029904	4.8117119798	8.865895005	0.24640534
discovery	control	F	44	6.9229496168	11.2452946239	9.4459951383	0.4315489635	2.08048061	1.8344686166	2.8916602057	6.5495199003	11.7351454144	10.1826390576	7.7350967459	10.2244743234	2.4084155976	1.6717092906	10.946703466	0.7574357978	7.0413084547	2.8689387542	0	8.7428302887	0.4740386945	6.2066227811	6.0202726734	0.8419926582	1.1222089092	5.6200658207	0.6268663936	8.5130406442	1.2203244153	6.1415804996	3.9811577	7.619171738	8.5292106708	1.8377394544	3.5418547496	4.5114434048	7.0171088617	5.1907150873	0.682851895	0.4626683433	1.4071968806	3.7058940586	3.1729474195	4.4697076296	9.8900373491	0.24640534
discovery	control	M	65	6.7547605617	12.5322521187	3.8032455449	0.4315489635	2.6948116131	2.6890226948	3.3380777583	6.2971234889	11.9531506926	10.5740372542	8.4336023168	10.3280622818	2.7606116371	2.196802528	11.8722142928	1.2808681245	7.4631171072	1.9354088472	0	9.216603199	0.4740386945	6.8185680443	6.417168186	0.8419926582	1.1222089092	5.1666296788	0.6268663936	8.9586863789	1.2203244153	6.7135663718	3.9464177705	7.5443085068	8.6246119698	1.430090505	3.5482143069	4.8909266935	7.906018674	4.5014271265	1.8496256929	0.3483499097	0.949966057	2.7920299798	3.6555186434	5.3094054692	9.9821480553	0.24640534
discovery	control	M	21	6.6626421324	11.1338823807	7.6664374859	0.4315489635	4.9230686944	1.9837638722	4.0524484835	6.3035249715	11.5335875847	9.6533160765	7.9164251823	10.208419728	3.833330017	2.898875408	11.4421037104	1.4682248229	7.3425620145	1.9970919609	0	9.4134338116	0.775495243	7.0448338286	6.4201995328	0.8419926582	1.1222089092	7.0930772188	0.6268663936	8.805678071	1.2203244153	6.510041861	4.2437120532	7.216016173	8.7286373489	2.6088074251	4.0780056974	4.5777405714	7.1300010148	4.2478446131	1.5437042175	0.3620377861	1.5013386235	2.1584860395	3.2709210687	1.5169439775	9.9323286643	0.24640534
discovery	UC	M	39	7.4794215758	12.013456373	6.8914331969	0.4315489635	2.5411456139	2.0256727226	2.8187243313	6.3937039675	10.5702836502	9.9688414891	8.171214873	10.2305407811	3.2711386547	2.1013787975	11.7928742495	1.0010243791	7.0767518271	1.70874145	0	9.1044021593	1.1382004974	7.0135022892	5.8541766378	0.8419926582	1.1222089092	4.5186121909	0.6268663936	9.7660944759	1.2203244153	6.3575660784	4.2814920754	7.3526056676	8.7850245659	1.7288532604	2.3727160682	4.2700520687	7.6395259384	3.5126394575	0.8480733566	0.4659854856	1.0335538871	3.9887895973	3.2318621957	3.7195505208	9.0275431707	0.24640534
discovery	UC	F	48	8.0577551204	11.0087460881	4.7179789523	0.4315489635	2.8628853257	2.0590398035	3.6910086125	6.6661704593	12.0424401253	10.383136569	8.1301162511	10.4789183591	3.2544089013	2.4591890769	12.0638116892	1.0802066136	7.5283603326	3.5101833738	0	9.3361549388	0.4740386945	6.1138768238	6.0659027702	0.8419926582	1.1222089092	5.0363559209	0.6268663936	8.7487905521	1.2203244153	7.3922301543	4.2525069044	7.4140221846	8.7251496774	1.5106592933	3.0588693586	5.3535723408	8.8169805696	4.5200665558	1.3620994842	0.6858907521	1.3209622389	2.9515876313	3.6615810701	4.5263324616	9.299887745	0.24640534
discovery	UC	M	22	7.7286595857	12.7214657262	10.8711263191	0.4315489635	2.7600717551	3.4578374322	3.4511423129	6.5677008805	11.6641562951	10.1966523965	9.0264234607	10.2300535223	4.1513574205	4.2195913298	10.5779044746	2.2661248029	8.2157348549	2.2665702971	0	9.15431027	0.4740386945	6.9939482552	5.512740379	0.8419926582	1.1222089092	6.8794282056	0.6268663936	8.8269265919	1.2203244153	7.3570504458	4.1074475153	6.7771967555	8.4081328523	2.3319528998	5.1056557576	4.5447675055	7.6597028529	4.2842544814	1.5127190866	0.7634255221	1.2424196774	2.836323905	3.4259556372	5.0472696051	10.6374615626	0.24640534
discovery	UC	F	57	7.4212616868	11.1574453901	9.2731579812	0.4315489635	2.1537522419	2.4858020536	5.060071113	7.0130816113	10.8624346856	11.002064656	7.1344353716	10.8683198059	2.8587411988	2.0796756319	11.7313151729	0.6435384511	9.2663839729	1.5273504504	0	9.2911160854	0.5360954681	8.594346094	6.4071979017	0.8419926582	1.1222089092	4.5376509796	0.6268663936	9.1915453133	1.2203244153	7.8574083073	5.6757912078	7.2632887669	10.1222566879	2.6618248753	3.139778372	5.357713457	7.8331857965	3.8382050425	1.2808313794	0.5777497498	1.4213535417	2.3278253831	4.0408403301	6.3565195693	11.0367192185	0.24640534
discovery	UC	F	37	6.9853003593	12.6507576734	9.3473263174	0.4315489635	3.0320185125	3.0689470072	4.260326008	7.1149777684	11.8712570209	11.7332570018	8.7688005424	11.1843242088	2.7701943299	2.9303112993	12.6705131822	1.1639648304	8.3267909954	3.4786424234	0	10.0515132942	0.8612212738	6.496554803	6.5342788346	0.8419926582	1.1222089092	5.2081799303	0.6268663936	9.0120064605	1.2203244153	7.28740113	3.7819608619	7.8097326721	9.6094301996	2.393348692	3.8307618944	6.6374391668	8.6482195202	4.2687231369	5.5505377806	1.9990037229	1.9796705936	4.2305217562	4.3788829254	4.6506290767	11.3100227006	0.24640534
discovery	UC	M	39	8.5803354246	13.1738125579	7.5102635019	0.4315489635	2.3870595731	1.9918469763	3.3034217967	6.7741425918	12.1087965534	10.1643660624	8.9782770947	10.4391782376	2.754244597	2.0631840557	11.4164321829	0.5567014718	5.9144172539	3.6332520229	0	9.472591267	0.4740386945	6.0470306533	6.4364441697	0.8419926582	1.1222089092	5.4265407827	0.6268663936	9.3043840726	1.4069904315	7.3399780381	4.083886133	7.636303088	9.6243677061	1.9695581565	3.5313584148	5.0252327656	7.4010047557	4.8034468972	2.0326930202	0.4808822054	1.5363410748	2.720143692	3.607586628	4.3802112836	12.2312542801	0.24640534
discovery	UC	F	21	6.7670586408	12.1449210878	4.9360182024	0.4315489635	1.7058626767	1.0868859421	2.4176256654	6.0799903522	11.6590374421	10.1388890879	7.9704298869	9.5545202295	3.9397229913	2.9733221365	9.951309663	2.2471257273	9.1271956709	2.334075055	0	8.845550865	0.4740386945	7.373013347	5.7505603613	1.3574803245	1.1222089092	5.5811363383	0.6268663936	9.3331947865	1.5270535289	6.1214506569	3.3921486047	7.5054339012	8.4690647612	2.0480100376	3.4477473388	3.3558311827	7.3199943159	3.6940403891	4.162361169	0.5715313781	1.0235852225	2.2575512944	3.2399593869	5.9673576871	10.6367725649	0.24640534
discovery	UC	F	55	6.1694626635	12.3863948987	11.6111942192	0.4315489635	2.5415104595	1.8426284528	4.1048637507	6.7461569875	11.9172196313	10.4105351341	8.4349624913	10.7161075486	2.6205427108	2.1497331416	11.257767315	0.5279611658	7.0619589441	2.5722807974	0	9.1988058891	0.4760428941	6.5806571922	6.2315385315	0.9892535223	1.1222089092	5.0383591335	0.6268663936	8.9423284411	1.2203244153	6.7204628572	4.415662171	8.1089468614	9.6566878153	2.2330324794	2.7902353346	4.9246743279	7.9204288859	4.5268537187	1.3204830075	0.9604602965	1.9155176057	3.1529089033	3.7466874432	4.8389616011	10.0588368464	0.24640534
discovery	UC	F	45	7.6097747776	12.4176476606	0.7534817642	0.4315489635	2.3517430869	2.5832672035	3.5405494937	6.7671300908	12.0655009215	10.9622202487	8.8872900605	10.8717971003	2.8513000463	1.6440721656	11.5934105902	0.8147646885	7.3350643968	3.2025113636	0	9.7548478111	0.8295126307	5.9980557305	6.3142236191	0.8419926582	1.1222089092	6.2877995792	0.6268663936	9.5105015167	1.2203244153	7.4652340911	4.7672132132	7.7973625372	8.9499389211	3.7435048215	4.7052692634	5.8678172308	8.5602547554	4.4249568023	1.5950595645	1.2927245486	1.6457668961	4.6858785337	4.0313590115	4.6299159377	10.5044844641	0.24640534
discovery	UC	M	38	10.6320456871	14.4343411398	8.5502837057	0.4315489635	3.6529738135	4.5773699709	6.2739500006	7.2615469899	11.9941734259	11.6743782629	9.5203690368	10.5496044017	6.0823186902	3.5095308953	12.0818652509	2.372833104	11.276366796	4.3292204482	0	9.4797952541	0.8186997729	7.4666177181	6.5389149637	1.6434308104	1.2733267672	6.3883272857	0.9911773771	9.8952618709	2.1699749499	8.333893478	4.983497849	6.2679759594	10.2846881231	4.6437241816	3.8818197691	5.9929159649	7.8642344729	6.038892063	3.5550566054	1.4035925158	1.9174233942	4.4573294787	4.2791173668	4.5081127511	11.9768919205	0.24640534
discovery	UC	M	64	9.1003605045	12.6437993264	2.4108049016	0.4315489635	2.9864484811	2.5185902738	4.2987871158	6.2992754934	10.3903326544	10.9415648434	8.3067341205	10.246472569	4.0089731613	2.8257842536	11.5740034251	1.9479907212	7.3932571867	1.9001447777	0	9.0920625083	0.4740386945	8.0915021241	5.7771014	0.8419926582	1.1222089092	5.330912772	0.6268663936	9.6197025611	1.2203244153	6.2808959113	3.6757566783	7.5301810837	8.9268498671	1.7844354686	3.7597112012	5.6675541859	8.0699476187	3.4954692562	0.6709202165	0.332485568	1.6302678535	2.1821453683	3.7344837172	2.3560839079	9.316893447	0.24640534
discovery	UC	M	49	7.9406825515	12.6351139113	9.0870568737	0.4315489635	3.1979756101	2.4498641678	4.0844749058	5.7732491537	11.9492808019	10.6546109755	8.8380136564	10.4968417318	2.876990503	2.3632261793	12.0651072053	1.3142430446	8.3819518517	2.36352444	0	9.3887582167	0.4740386945	7.4061941916	6.2677249108	0.8419926582	1.1222089092	5.453602918	0.6268663936	9.5510183179	1.2203244153	7.2219722458	4.146674997	7.3529466106	8.7512952775	2.1931633533	3.5736429689	6.1053920075	8.4388663618	4.241206457	1.4746618754	0.4012935934	1.673160832	2.1616641411	3.7601413566	4.1822618758	10.8132422911	0.24640534
discovery	UC	F	59	6.8089387802	12.0135218362	9.0618310777	0.4315489635	3.0300099178	2.0839751895	3.811316867	6.5899384392	11.9199884654	10.7075476416	8.7322468819	9.86625561	3.4828800624	1.6262008161	11.219880816	1.3856087366	8.5177115449	2.9581253089	0	9.2401335717	0.8565665364	7.7406588687	6.1714924789	0.8419926582	1.1222089092	5.5994101327	0.6268663936	9.6191141932	1.2203244153	7.6642831966	4.69567902	7.1935885767	9.5784472863	1.5542886275	3.3899309266	5.3487819685	8.1716263273	5.0781944695	2.0417247687	0.8991726702	1.7834360583	4.5780706379	3.5957873123	5.6653295561	9.502635512	0.24640534
discovery	UC	M	40	7.15750674	11.6113360277	11.2853760932	0.4315489635	3.7411340856	2.5725999707	4.3521760944	7.110328402	11.8528407855	10.8791379517	8.3307490972	10.9448967502	3.5793462208	1.6484068357	11.4330721092	0.9230077418	7.4366407587	2.5867724604	0	9.3815659119	0.4740386945	7.2451640661	6.7571525907	0.8419926582	1.1222089092	4.9340303432	0.6268663936	9.65888321	1.2203244153	7.2694576433	4.7688913024	7.5482871072	9.5606094603	2.4242078384	3.8774578646	5.0747663359	7.6757278199	4.3078230351	1.5649989082	0.730496067	1.4003026513	3.2294635583	3.7751015104	5.9036702439	10.2428297499	0.24640534
discovery	UC	M	64	8.66410609	11.817294424	11.324403907	0.4315489635	3.1161393061	2.5628445773	4.0592154747	6.7111113395	11.8353205003	10.0264708738	8.1388085243	10.3676722615	2.448759375	2.174161824	11.4695404086	0.5236088131	7.6110923668	2.4592154662	0	9.1938624328	0.4740386945	6.5730813273	6.2896748793	0.8419926582	1.1222089092	4.5650552883	0.6268663936	8.8751461709	1.2203244153	6.4946673378	4.8362990005	7.2856545862	8.4513233802	2.2230669828	2.8767828033	5.1195418688	8.6399360233	3.7968615485	1.4359043788	0.411419381	1.7286271791	2.9065475101	3.4202621129	3.0159695462	10.3793034446	0.24640534
discovery	UC	M	65	7.6380345857	12.3003359707	11.9529675738	0.4315489635	3.5539848527	2.2739222077	6.2511247206	6.8515794405	11.7903605231	11.1646564575	8.7152674941	10.7327601128	4.33531102	1.825752157	11.0925481014	0.4701583006	8.4254255824	2.2627713749	0	9.2891908807	0.4740386945	7.4728340574	6.5081598178	0.8419926582	1.1222089092	5.1866589582	0.6268663936	8.7806048098	1.2203244153	8.098032359	4.7825214564	6.6112145401	9.5996873556	2.9190034971	2.9163197577	5.2800686852	7.7427474571	4.7616092302	1.6165475832	0.8692138414	1.3436878584	3.0947200056	3.7135052595	6.7075154035	10.1749249248	0.24640534
discovery	UC	M	47	9.3612181185	11.987182947	9.8201719854	0.4315489635	2.7399493844	2.4420085418	3.2307984537	6.0349523004	11.0859413418	10.1670735125	8.3039451993	10.3051524756	3.0085256083	2.3318501013	11.4230404606	0.4781207424	6.5274566209	1.3001836334	0	9.3889625876	0.4740386945	7.4401101661	6.0034271072	0.8419926582	1.1222089092	4.2895487451	0.6268663936	9.1315403432	1.2203244153	6.7174901933	4.5397942557	7.653705999	8.2803381685	2.4931910387	3.0267092291	5.003568066	7.9474230163	3.393216054	1.1142030175	0.3123371867	1.2437469159	4.7752294517	3.715952656	5.157686865	9.2439766586	0.24640534
discovery	UC	M	55	7.0565389331	11.8471470039	12.1276480734	0.4315489635	2.4146177754	2.1199632876	3.9461996461	6.0516291942	11.0529991618	10.406893695	7.451727834	10.106169143	2.4037234172	2.1399295695	11.5298825079	1.2585870297	6.6207496526	1.8903525324	0	9.3557176161	0.4740386945	6.5811229821	7.2561494961	0.8419926582	1.1222089092	3.2578030474	0.6268663936	9.0225726265	1.2203244153	6.4982895927	3.8877072539	7.3317219377	9.2272664637	2.0769056365	2.0725519686	4.5276911521	7.3393949072	2.7651407266	1.6849915288	0.2491110338	0.91794125	1.2650684017	3.4505766164	4.7696190525	9.8479149615	0.24640534
discovery	UC	M	56	7.1127697922	12.551588448	6.4674924362	0.4315489635	2.2192077204	1.9164649138	3.9506486994	6.3746103694	11.3849423331	9.9955108146	8.6559715965	10.2603406107	5.9166426859	2.407455465	10.4714000499	1.4449917302	6.8028012042	2.6048234932	0	9.4293794185	0.4740386945	7.0551014716	6.5061453852	0.8436732683	1.1222089092	4.8530212078	0.8410767706	8.4700170275	1.2203244153	7.2068579167	4.0292218217	7.7087398984	9.050772398	2.9334347253	2.7363901492	3.9950232191	7.4231151355	3.6545759099	1.4323339487	2.0962703387	1.3136582571	4.1483532239	3.2761436852	4.5221519587	10.1008878954	0.24640534
discovery	UC	M	37	8.1099865854	12.5842091728	4.5754098937	0.4315489635	3.2379229969	2.5277432056	3.7285222052	7.0521180133	12.0939707421	10.5739116517	8.9229163868	10.9954686086	3.2852680863	3.0775727412	11.6019381403	2.1762885802	8.7672511305	3.2396476352	0	9.7566851465	0.8931887796	7.5189768179	6.8547110275	1.2910981473	1.1222089092	5.7568389816	1.2879023285	8.9796173033	1.2203244153	6.8339264699	4.7302298152	7.8430224445	9.5323815447	2.9091499478	4.2448164926	5.0403441242	8.3463754894	4.1781807198	1.5862655465	1.055162766	1.854459421	2.632675467	4.225467521	5.1190387421	10.6677364442	0.24640534
discovery	UC	M	60	6.1395157896	11.3192455554	0.7534817642	0.4315489635	2.0958807838	2.441134028	4.6316256917	6.3786229037	10.8629624463	9.8773810745	7.8207321679	10.1240901728	2.6473618359	1.8916544471	10.6525816838	1.5459706267	6.8306659434	2.1030402058	0	9.3896531688	0.4740386945	6.8638839978	6.0199549587	2.4317298623	1.1222089092	5.0328834746	0.6268663936	8.284440737	1.2203244153	7.2305087918	3.8042468483	7.160410554	8.9962900745	2.2570972056	3.5096182955	4.9819771015	7.2073275417	3.8274097636	1.2777139726	0.4463499551	1.4035787791	3.300081206	3.3951743451	4.5612544402	9.2575229182	0.24640534
discovery	UC	M	54	9.5995355012	11.3479394596	4.7662993193	0.4315489635	3.2793004421	2.9649014613	3.1940731712	5.7478793505	11.5459907877	10.1833859053	8.1890435184	9.9422073991	2.4524176132	3.6927181115	11.3441721458	0.9090768976	8.7857689306	2.2786022886	0	8.9344406915	0.4740386945	6.9194335733	6.871026581	0.8419926582	1.1222089092	6.7943527831	0.6268663936	9.0870507629	1.2203244153	6.9782236021	3.174989157	7.8878888047	8.8151547132	2.363555683	4.4980817868	4.8168778733	8.2249243567	4.6427256307	1.4589568287	0.8042974862	1.3482384342	2.9887057787	4.0141332961	6.8659511007	9.6872588439	0.24640534
discovery	UC	F	45	7.3849328646	11.0109208954	11.1980372023	0.4315489635	1.8447911277	2.1454581988	2.8418465309	6.7907633063	12.1154783436	10.291311139	7.9540369556	10.044531606	1.6503641351	1.7010298185	10.8317466776	0.5426383188	7.8020686544	2.8174498209	0	9.0768254553	0.4740386945	6.2347863181	5.8714164047	0.8419926582	1.1222089092	5.8426718823	0.6268663936	9.1005623076	1.2203244153	6.6129684319	3.6719415331	7.6041897891	8.3822258601	2.0781124828	3.5017764473	4.6804122923	7.6648755166	4.6491186775	0.8199803406	0.5762750114	1.0411966368	3.3004883455	3.4118208767	2.9627223836	8.4395931632	0.24640534
discovery	UC	M	47	6.8649754972	12.0396658337	10.6429393069	0.4315489635	1.8453701016	1.8298198031	2.8211906521	6.3058668262	11.4327725717	10.1034125489	8.5298559699	10.1097761611	2.3893770646	2.0245859272	10.8408570706	0.7396548746	7.5020624621	2.4903601876	0	9.1527812196	0.4740386945	6.9027766742	5.8286652495	0.8419926582	1.1222089092	4.7135757074	0.6268663936	8.4488931814	1.2203244153	5.6796882356	4.1379003319	7.6050062543	8.1708594855	1.5548200641	3.016667649	3.8401731161	7.1609981722	4.0164931903	0.9514068923	0.5786267884	1.1579611742	2.972861736	3.1474446047	3.4784456549	9.1060836803	0.24640534
discovery	UC	F	21	7.6280574229	12.5966585817	9.9775994263	0.4315489635	2.5428506722	1.7049173204	3.330967787	6.943329551	12.1092635635	10.1580892172	8.2562066639	9.9396522708	4.1500448127	1.8238399217	10.748601091	1.5592360977	8.8345952645	4.1658876406	0	8.9581746663	0.5831199362	7.0494637459	6.0142747691	0.8515426916	1.1222089092	6.2374860802	0.6268663936	9.3868440718	1.2203244153	6.8469099418	4.2448447499	7.5978771594	9.0823524761	2.3177797628	3.3624927904	5.210457202	7.399059598	4.8367529195	1.5361059853	0.6190555485	1.1754552057	2.1017769599	3.4872536754	4.4594347176	10.3405273454	0.24640534
discovery	UC	M	62	7.1455570842	12.5229982355	11.6691958011	0.4315489635	2.080027572	2.3951300797	4.4569363492	6.689737582	12.0915874378	10.6742433055	8.2893452401	10.4359916297	2.5935437494	1.9907775215	10.9763203548	0.6504037147	7.6441025552	2.6119986866	0	9.4950795873	0.4740386945	6.5400160087	6.105434656	0.8419926582	1.1222089092	4.7258794872	0.6268663936	8.2898498781	1.2203244153	7.3681463618	4.147463297	7.5556665623	9.1229022024	2.4908279549	2.9792356278	4.9081086996	7.9874824572	4.0922893726	1.8063174359	1.361332016	1.5805146931	3.0174731469	3.8848268411	3.8497185078	9.7701222074	0.24640534
discovery	UC	F	50	8.119244856	12.6242522241	9.7205117553	0.4315489635	2.7955000303	2.4425099179	3.2496146257	6.4778653007	11.7973544928	10.7293598181	8.754197668	9.5785728728	4.585246553	2.5743136384	10.5431223819	2.8167842901	7.2230160669	2.7554506063	0	9.1895587492	0.4740386945	7.5893835902	5.6508620097	0.8419926582	1.1222089092	6.9530644473	0.6268663936	9.2735127229	1.2203244153	7.112822687	4.1877782884	7.3173797659	8.3417828656	1.7165078848	4.7859186051	4.6549239202	7.4217623146	5.1841844405	1.9753477876	0.8290187729	1.3835973665	4.7561960899	3.28912081	4.1157590016	9.215050445	0.24640534
discovery	UC	F	45	7.4036978451	12.0576701449	0.7534817642	0.4315489635	2.8678851626	2.2850714339	3.979746174	6.78616924	10.5478791201	10.093729016	8.4322754078	10.1371808554	3.2427548968	2.6477831437	11.0025991934	2.2511778663	8.3747899757	0.8770209998	0	9.4003098339	0.4740386945	8.4955639384	6.7641083022	1.0695578805	1.1222089092	6.3060977245	0.6268663936	9.0951558326	1.2203244153	7.2009683043	4.4846155318	7.1803131634	9.1761611197	2.4975092682	3.8920200604	4.2234064938	7.7208437842	4.0952247598	1.6558792012	1.7555711262	1.4959665702	2.858867912	3.6273391219	6.9977398994	10.0070059204	0.24640534
discovery	UC	M	64	8.1128874966	13.000536194	11.3814658193	0.4315489635	3.2403793669	2.3216114106	5.3230540547	6.1571946552	11.7260446104	10.889862622	8.6508401192	10.6558446951	3.675688516	2.4958822495	11.6793516312	1.3376240167	7.7648591788	2.4175481175	0	9.3506268126	0.4740386945	7.8949331073	6.1476806257	0.8419926582	1.1222089092	5.0331114355	0.6268663936	9.0267815434	1.2203244153	7.4004552789	4.3731508344	7.6595489642	9.3667505508	3.0201449832	3.3399454062	5.2668585197	8.4170387439	4.1806029138	1.9258185193	1.3468019898	2.0058432837	2.9299079551	3.9128769846	3.3819029664	11.0222206638	0.24640534
discovery	UC	M	19	6.7987330965	11.7046906935	5.9833421647	0.4315489635	2.223089197	2.1046636234	2.6980938321	6.1648400943	11.9664298068	10.4825347909	8.8326197822	10.1865047186	5.6601522295	2.8059693913	11.4486044981	1.0432987232	6.5108458399	3.5132835546	0	9.4167242978	0.4740386945	5.2483210534	6.3997401533	0.9185894028	1.1222089092	6.3743814799	0.7149116953	9.6710808559	1.2203244153	6.7218259785	4.2680215652	7.7503198217	9.1533787317	2.3398082613	3.6867303925	4.9055800054	8.0192034496	4.7431657197	1.3883848309	0.7738508917	1.3752186241	2.7177704948	3.8343455469	3.118243982	9.9767673181	0.24640534
discovery	CD	M	39	7.8950673887	12.2625489687	4.8207071592	0.4315489635	3.1256562618	1.9519901066	4.0860692423	7.1867430569	12.1966600321	10.2275155901	8.4405357946	10.5543466919	4.0482151439	2.0245737037	11.6789333472	1.9853694296	9.1482367445	3.1087694665	0	9.4487197778	0.4740386945	8.4983684798	7.3658289395	0.8419926582	1.1222089092	6.7013906487	0.6268663936	9.9405895616	1.2203244153	8.0049441638	5.3217943697	7.8016189724	10.7478824282	2.6460111035	3.510067581	5.9417835462	8.4278008349	5.3413001836	2.4263153463	1.5749038982	1.4923160291	3.8396098681	3.7640434921	2.7053251908	10.1390470389	0.24640534
discovery	CD	F	49	6.8114592295	12.7155471869	3.9318942738	0.4315489635	2.9403849989	2.3052550973	3.9077155317	6.2115283215	12.0786344289	10.339724433	8.313498863	10.2033755025	3.9094862541	2.1285938071	11.3884566878	0.6142511824	7.4859542125	2.8423571798	0	8.8505280501	0.7358132127	6.323178057	5.7954842476	0.8419926582	1.1222089092	6.5090679625	0.6268663936	9.5333998641	1.2203244153	6.907078884	4.1473393077	5.5319960007	9.7386271518	1.3762124168	4.1837041444	5.0732252242	7.9790604783	4.4084356748	1.2090930759	0.5754694412	1.4726547261	4.84576397	3.9009624449	6.4686974565	9.5102834942	0.24640534
discovery	CD	M	23	6.7573182533	12.1007578744	9.1588205588	0.4315489635	2.8276322611	1.9588900295	2.8937280023	6.4307561949	11.960163534	9.8097000636	8.3824097978	9.8395548794	3.3312257695	2.5252837622	11.0625418353	0.9360904988	8.3833012711	3.6082336005	0	9.1974145097	0.4740386945	8.6950020317	6.0852961208	0.8419926582	1.1222089092	6.8764555734	0.6268663936	8.7419347332	1.2203244153	6.7229333446	3.9570755163	7.1957664096	9.1306036031	2.5685951709	4.3096553415	4.3904488706	8.3348980825	4.567430157	1.8376661861	0.5708258205	0.6284600762	4.1162231637	4.082911757	2.6979318374	8.8311827426	0.24640534
discovery	CD	F	59	11.0493488479	13.2484090294	9.148573831	0.4315489635	3.5417133411	2.2472444828	5.1930799592	6.8909002989	12.183262246	11.047199228	8.1330063404	10.7949684203	3.9525316166	4.1097410062	11.7865537628	1.823571608	7.6779152164	4.1573947477	0	9.4650120157	0.4740386945	6.8130631181	5.8717491743	5.6348837477	1.1222089092	6.8517832454	0.7894893993	9.5146779214	1.3362645961	7.4154767568	4.2369403505	7.7050220267	9.7245145829	2.1910453751	3.9695931407	5.3146941124	8.3280494894	5.4663425443	2.3911301354	1.6551886466	1.9771888915	3.7660112877	4.3406993968	3.4428969312	9.4647515142	0.24640534
discovery	CD	F	37	7.6602775129	11.6798870782	9.9583459861	0.4315489635	2.4476478105	2.3844692909	3.1046480968	6.5470764843	11.7531555203	10.4168180978	8.2408795622	10.6433086064	2.1742500561	2.4456478871	11.3448244144	0.8155937788	7.5728164315	2.8388300792	0	9.0239005592	0.6476863334	5.8142135624	6.2764073008	0.8419926582	1.1222089092	4.317600625	0.6680210005	8.8982673733	1.2403081273	7.070741115	4.1619254825	7.9667618462	8.9243601943	2.304589981	2.65943532	4.9715321035	8.1640194214	4.3551333253	1.2807333311	1.6639050629	1.4993336879	0.5009254408	3.9164442209	3.3891198855	8.9042360244	0.24640534
discovery	CD	M	39	5.9012040471	11.245225893	12.1093613757	0.4315489635	2.5252756442	2.0817511216	3.4815951082	6.6116358261	11.1001275997	10.2149860888	7.7617475279	10.4352172936	2.2521023995	2.3616211608	11.2297606002	1.2223777412	7.8901568779	2.5219235634	0	9.4744237235	0.4740386945	6.5631572283	5.6905301909	0.8419926582	1.1222089092	4.0105204995	0.6268663936	8.9224474804	1.2203244153	6.9425632412	4.473298086	7.4348908105	8.9483065899	2.3930875204	2.6398343078	5.1749152331	7.6282322501	3.1244579296	0.9396196515	0.4881281966	1.3118309616	2.7419883811	3.7341804028	2.8740960571	9.7711414282	0.24640534
discovery	CD	F	18	6.330601638	11.9578284015	7.1602838857	0.4315489635	1.994268461	2.7872892922	2.6636186534	6.1206729355	11.8141343709	11.1591461175	7.5748301206	10.0018839096	2.7499760507	1.7384581439	10.7552901265	3.4123805289	7.8874660909	2.8641878561	0	8.8483570332	0.8213842251	5.728623347	5.9330342137	0.8419926582	1.9649853332	6.5501697017	0.6268663936	9.2013845913	1.5567237305	7.2087658768	3.9817760339	7.8967655762	8.432251071	1.1657224657	4.7229180682	4.4809299085	7.061774136	4.3021407779	2.9228792535	1.9174259247	1.7323667886	3.1164114511	3.6668846733	1.5002787618	9.8548087757	0.24640534
discovery	CD	F	54	9.8971520978	10.6605892328	0.7534817642	0.4315489635	4.5787002299	1.7142332863	3.194055163	6.652175549	11.9230296314	10.3867999539	7.6984380981	9.7304811869	2.1866872372	1.6633061905	11.0669039087	0.6180170238	7.5293707252	3.3275255468	0	8.882867441	0.4740386945	6.439725136	6.4939584099	0.894189572	1.1222089092	5.6226781151	0.6268663936	8.4798734448	1.2203244153	7.1432532114	3.6754799328	7.6581452709	8.3523774984	1.5745699156	2.5379945016	4.7998023117	7.7230066417	3.9238475157	1.5639436481	0.524509527	1.4576728411	1.8684151868	3.737926355	5.6009304362	8.6495515183	0.24640534
discovery	CD	F	47	6.6514677646	11.4874004909	1.0500595179	0.4315489635	2.4324991249	2.1128572877	3.7439991308	6.6065187194	11.7938683862	10.3005213966	7.6781273067	10.5115233904	2.057192749	1.6901877	11.4849969071	0.6705926731	7.5571494095	2.9921762976	0	8.887655841	0.4740386945	6.7800293565	6.2739596934	0.8419926582	1.1222089092	4.6229947824	0.6268663936	8.4214420122	1.2203244153	5.5527219212	4.3221173211	7.2821295917	8.7647089025	2.3377237227	2.9760965041	4.7161607309	7.7730574603	3.7381549651	1.5241680806	0.6037925057	1.4337869642	2.3456477671	3.3839918371	1.9855926812	9.8570138939	0.24640534
discovery	CD	M	40	6.4685183441	12.1669976399	8.6768384746	0.4315489635	2.9468287629	3.1704105105	3.2587751231	6.7481142971	11.8965529917	10.1020763989	7.9465609831	10.3642973561	1.8604776134	4.1968683344	11.125170154	0.8439455427	8.0600238823	3.7584720519	0	8.9620247481	0.8914000763	6.7913673364	5.9225827111	1.7741955436	1.1222089092	5.3547719859	0.6777390172	8.7552422999	1.2203244153	7.638956033	4.4024342669	7.4067318062	9.9120917212	2.0922665284	3.7390882216	5.6039484088	8.2511547721	4.3072712677	1.4442106593	0.7165022211	1.4862217885	2.4752916562	3.779181023	5.1777437518	9.1579378645	0.24640534
discovery	CD	M	63	6.6681562715	12.0606375522	0.7534817642	0.4315489635	2.4189122202	1.8000689109	3.4404553207	5.819892216	11.0364097524	10.553611188	7.0707094815	9.6572192509	3.3959407566	3.0138952215	10.7193981021	0.8104198014	6.4047471946	2.4353599055	0	9.3060918868	1.1185583987	6.9820952527	6.9998920065	0.8419926582	1.1222089092	5.2989694987	0.6268663936	8.2875254836	1.2203244153	7.9677603526	4.4424981037	7.4469729298	8.9324649999	2.5520303648	3.2910071322	3.8242731112	8.0443769475	3.6237290754	1.7097442115	0.8343330351	0.826522947	2.1221067961	3.8389985758	3.1854467619	9.0589367633	0.24640534
discovery	CD	M	49	6.4788883473	12.727640609	0.7534817642	0.4483190426	2.8086449389	1.781196044	4.1695390845	6.6329010402	12.0015589722	10.0703736625	7.6708223836	10.2525094969	3.5069564714	2.345882337	11.7515447392	1.1162063057	7.7358511725	3.0130223904	0	8.9801857507	0.4740386945	6.88046045	6.6356849696	0.8419926582	1.1222089092	5.2548559162	0.6268663936	9.0442794027	1.2203244153	6.848691852	4.3773252823	7.7036689897	8.7041792168	2.2810692958	2.9911147764	4.8185983194	7.4625203406	3.7624130943	1.7327046445	0.6326785303	1.2874833859	3.2922530073	3.517085474	2.626681459	10.388300035	0.24640534
discovery	CD	F	63	6.777904232	11.0794539663	0.7534817642	0.4315489635	2.5314258844	1.7488931282	3.920669057	6.0592008811	10.7767508236	10.070164884	7.5822965538	9.6616380913	2.956422486	2.2221024817	10.3595395728	0.8813016096	6.5868709061	1.9138833085	0	8.6459243396	0.4740386945	7.0479340966	5.7753457115	0.8419926582	1.1222089092	5.8122083254	0.6268663936	8.3241136564	1.2203244153	6.7133252404	3.7089376569	7.0217204812	9.0971857506	2.0175071302	3.4692424779	3.9983894518	7.6412705309	3.9274820991	1.2403548908	0.5235290329	1.6011570787	3.6704463306	3.4039830621	4.4723775235	9.0282819561	0.24640534
discovery	CD	M	39	6.8040226585	11.4389602358	1.1925840396	0.4315489635	2.2370524311	2.456051391	3.0528051595	6.503528188	11.9546273713	10.7926487445	8.3230604285	10.7607921943	2.6392512813	2.7116077719	11.9247324361	1.1505771545	7.4788499625	2.877921748	0	9.4315402613	0.4740386945	6.1122555517	6.375339213	0.8419926582	1.1222089092	4.7648977382	0.6268663936	9.1661141991	1.2203244153	6.5185331006	3.552467582	7.9048235532	8.7353498485	2.5061995257	3.7069719687	5.1247959393	8.2367887987	4.9940733147	1.7991065261	0.4957491731	1.94718723	3.4393403948	3.7899792113	2.2903598522	9.9328176744	0.24640534
discovery	CD	M	64	7.8870992776	11.6725826022	2.7973593242	0.4315489635	4.2800728561	3.4162210631	5.2435853713	7.092119267	11.7588347367	11.4723978205	8.1790145165	12.1035926954	5.5332674352	3.1475782261	11.74574968	1.3531416478	10.7044536981	2.7951604479	0	9.3900439401	0.8982576607	8.8063130722	6.1534821724	1.0787972949	1.1222089092	5.7769562745	0.6268663936	10.431721925	1.2203244153	8.1994898152	4.4020379874	7.2572104272	10.5670205281	3.1534684883	3.3174562342	5.1173778127	8.3149281203	4.2917024671	2.5059035741	0.6832001787	1.7051039966	2.5407303113	3.9823421761	5.7848799301	10.4851812918	0.24640534
discovery	CD	M	66	7.485357835	11.7572460261	10.4206410328	0.4315489635	2.9375691404	2.6799630062	4.4036239295	6.6825973638	11.0069522934	11.3826965265	8.4974785199	10.7315711727	4.8169098684	3.2575024616	10.5905100387	1.8430618195	9.8225644159	2.4923782586	0	9.2039244043	1.0923959833	8.7174770447	6.9820598616	2.0630880783	1.1222089092	4.8544752168	1.3951520442	9.5564973228	1.4524273809	7.2079896817	5.1369769962	7.1932292781	9.0702165525	3.490669398	2.9973674927	4.8242585007	8.0284150189	3.6505463673	2.4103674962	4.3585810459	2.8429759983	3.332358018	4.0458581739	6.3311711894	10.9800437796	0.24640534
discovery	CD	M	47	6.3507581273	13.2440978672	11.2610178554	0.4315489635	3.2088549722	2.4578232184	4.0873940842	7.171770637	12.2229913042	10.5933010661	8.8722177605	10.6415407705	3.7180542619	2.8861148574	11.8113916755	1.6686110808	8.1788500519	3.7255710409	0	9.3813639454	0.6804712722	6.7034280043	6.2464018566	1.3307102374	1.1222089092	5.7020291727	0.9121536998	8.3511887933	1.2203244153	6.8989443368	4.6895227789	8.0536720866	9.1983600712	2.838660216	3.4945100129	5.6587005668	7.9574883662	4.7091863337	1.8332807952	1.439952831	1.9637475762	5.0503372701	4.2099553235	6.1493585894	11.0451813016	0.24640534
discovery	CD	M	58	8.7995469162	11.706209887	5.6347118955	0.4315489635	2.7267210065	2.480596829	4.5081904397	6.352856882	11.6578094558	10.7568118745	8.252220355	10.083682774	4.361506982	6.1673436191	11.7165619771	3.6146728058	6.7028530884	2.4200959508	0	8.8829134877	1.5087106627	6.1825874073	6.5638761906	0.8419926582	1.1222089092	5.5187117752	0.6268663936	9.1035124274	1.2203244153	6.6741382546	4.1668182711	6.8448364706	9.1326413146	3.2774363014	3.0641862234	4.4528325335	7.6938510093	4.1998644886	1.7753860664	0.6608094458	1.14890711	3.6647971271	3.9672139402	6.2267019204	9.6782570051	0.24640534
discovery	CD	M	49	8.6123582359	12.1425855236	0.9851553684	0.4315489635	3.9605074693	2.66067928	4.0647454247	6.98864118	11.8375957537	10.8627661499	8.8647521442	10.7978221235	3.3910878059	2.5819634545	11.7788281953	1.104735391	7.3858411378	2.82158429	0	9.348249811	0.5107332836	6.5217120797	6.8691911562	1.1265742651	1.1222089092	4.3283668629	0.7089317559	8.8905242168	1.2203244153	6.5042698871	4.4547801939	7.8590811206	9.6352537751	2.2217135793	3.1527509191	5.5245818805	8.3831453619	3.4848070274	1.8444444775	1.290934016	1.959646725	2.6089670642	4.2039323122	5.5691625521	9.3838766165	0.24640534
discovery	CD	M	37	8.4104225366	12.8565230248	7.3203574152	0.4315489635	2.6454670178	2.085066379	3.5338400911	6.3538640037	11.0739679264	10.5545351124	8.3784946811	10.532382802	2.5821657452	2.1024266234	11.4139325684	0.8566665284	6.6227511112	1.2261586195	0	9.2642098868	0.4740386945	5.9211528285	6.7367151936	0.8419926582	1.1222089092	4.8808984099	0.6268663936	8.9765892574	1.2203244153	6.2709366291	3.8308748666	7.605309669	8.90722232	2.1596496919	3.1306548966	4.2305865381	7.5153407166	3.6869228578	1.5965276231	2.9752879139	1.3212746969	2.1997207388	4.2602334469	4.9455961988	9.4613711651	0.24640534
discovery	CD	M	57	6.4036252911	11.1753866973	6.1264445372	0.4315489635	3.0940185805	2.3504314154	4.0083650772	6.184549573	11.5217910946	10.1066258815	7.9867280753	9.9120557616	8.5432825935	3.0638677022	10.8808218561	1.7214795144	8.5970930291	2.8615394159	0	8.8090192117	1.7391831707	7.7217667277	6.1022062486	0.8419926582	1.1222089092	5.8297037195	0.7149665566	8.2313665487	1.2203244153	6.2882541587	3.7018111965	6.7291112646	9.0059619602	3.6182071508	3.1967749209	4.523965194	7.2084077437	4.4849625319	2.0538040383	0.5460942764	1.2428897823	3.7072868729	3.2301034075	4.3106174179	10.1545695637	0.24640534
discovery	CD	M	54	10.0482512158	12.395333652	8.6113062776	0.4315489635	3.1145659145	3.9759064725	5.7357771429	6.425579176	11.4498179138	11.4633293331	8.4188929358	11.0565931455	4.7602160027	3.8947664452	11.9173232705	0.7658381198	8.9955456344	2.5320625841	0	8.4128913829	0.4740386945	6.9938970041	6.7343964134	0.8419926582	1.1222089092	5.0755034089	0.6268663936	9.5166823307	1.2203244153	7.4414590148	3.7941838248	6.0709760126	9.5587883982	3.6475313408	3.3946672458	5.6859019913	7.9234072985	3.6047502288	2.3465985242	0.7057874286	1.444855197	3.6725308325	3.9407437919	10.8497842286	10.5945843398	0.24640534
discovery	CD	F	46	7.983217899	12.8671380754	10.6258900948	0.4315489635	3.03484687	2.2421646901	4.0514762175	6.6343400397	11.996852951	10.5846030148	8.0875398147	10.7509196413	3.9681207985	2.0578852446	11.9971437753	0.8991124708	8.4142277894	3.6997059801	0	9.3454396637	0.5649433226	6.9356102347	7.0744315807	0.8419926582	1.1222089092	6.9278186719	0.6268663936	9.4924312047	1.2203244153	6.5766580069	3.9003603214	7.6975071703	9.1789010825	2.6902407445	4.1779867396	5.9755240816	8.2633918438	5.0913168257	2.2026432563	1.164451343	1.5550275637	4.0716906827	3.7440390485	6.8692192042	9.7261196227	0.24640534
discovery	CD	M	45	8.1050808277	13.143270767	8.3751536808	0.4315489635	2.2953176825	2.0728114003	3.6375820445	6.6782522393	12.2719200769	10.1068545342	7.63603275	10.3811408987	4.440385273	2.6523463156	11.0437883951	0.9139279997	7.325154548	3.1403241662	0	9.920975169	2.0035949922	6.1794452549	6.66773839	0.8892044818	1.1222089092	6.7888341912	0.8466537497	10.4538017587	1.2203244153	7.5195859365	4.5727670841	7.6370580198	9.0161660258	2.5077004936	4.7560685433	5.0709262734	7.705022577	5.7274890291	1.1878430483	0.4663192819	1.492695049	2.3154286355	3.4894373227	4.4306085045	10.0766256707	0.24640534
discovery	CD	F	20	7.6332209205	12.2644436146	10.4384135791	0.4315489635	2.5179904028	1.9687460733	3.8171231902	5.4439512586	10.5656405055	10.0902033364	8.3029155206	10.1741360966	4.1214349307	2.7692813926	10.5194363375	1.3707334807	8.3824398568	0.9441725222	0	9.3598454664	0.4740386945	9.1354193233	5.9160406012	0.8419926582	1.1222089092	5.3808563924	0.6268663936	9.5702536743	1.2203244153	6.128135215	4.2763687857	7.5814130652	9.2304869604	2.3908691557	3.3607689166	3.3206401618	7.8376819972	3.6306994489	1.0279439799	0.3828035051	1.4177681372	3.5319338328	3.672665056	4.805189639	10.7356252231	0.24640534
discovery	CD	M	62	8.8640810586	12.0487860152	1.4239128267	0.4315489635	1.9132420238	2.1423128811	3.9504312915	6.6605770483	11.8586190144	10.1404478698	7.9353128599	10.089197036	3.3230384852	2.3339429483	11.1190921812	0.7057298951	7.5805977476	3.3643746811	0	8.9376306164	0.4740386945	7.0592828497	6.4164717729	0.8419926582	1.1222089092	5.6113839658	0.6268663936	7.9630354294	1.2203244153	7.7844866924	4.4287364634	7.8257834537	8.8868450905	2.200434078	3.0128136	4.6348535108	8.0883413369	4.5375379464	1.7147784656	0.8085523449	1.2384545114	1.8034995238	3.4644766631	5.7580714632	9.7560112735	0.24640534
discovery	CD	F	50	6.2661285607	11.9197770917	8.8142391431	0.4315489635	2.6431409789	2.3133012027	3.1236783549	6.550584329	11.6038352886	10.4895650324	7.9317355742	10.3730347064	2.9546802312	2.3805914966	11.1882335345	0.9535586784	7.0092924189	2.7784684287	0	9.4519799983	0.4740386945	7.4705698101	7.398563838	0.8437282661	1.1222089092	4.9812166734	0.6268663936	8.9233598918	1.2203244153	7.3285616854	4.4355150675	7.683272046	8.1243652354	2.0275180028	3.2261057062	4.7343416577	7.9898295256	3.9916334722	2.0650670928	4.3910117265	1.6527633139	1.6916148059	3.9537587122	6.0780607673	8.7847150335	0.24640534
discovery	CD	F	42	9.8620926936	13.1586055521	12.5616834933	0.4315489635	2.653224666	1.9787414018	4.4184969317	6.5070464283	11.520405243	10.1657160026	8.3882708805	10.1542817259	4.3275090664	3.2019345047	11.4121672585	1.7033937132	7.7966770557	2.4175704294	0	8.9736988818	0.4740386945	8.1738117025	5.6198607142	0.8419926582	1.1222089092	5.9784484345	0.6268663936	9.6252335504	1.2203244153	6.0183761885	4.1402537477	7.2978844117	7.8549164664	3.170839374	3.3542476696	3.9988083709	7.9953491248	4.1717295598	1.0411494995	0.5462846796	1.027532152	3.5152518384	3.8657177274	4.2229478574	9.0301008271	0.24640534
discovery	CD	M	64	9.2416752535	12.1123985562	7.6199239907	0.4654993899	5.2567972112	1.9992331177	3.3351850785	5.6319808954	11.5113269809	9.9538597873	7.7528138439	9.8894723847	2.5611214874	2.1136721965	10.7692607589	1.000039954	6.6002462062	3.0813221911	0	8.8185019449	0.8483816191	6.1190807921	6.1717937304	0.9164695131	1.1222089092	6.1800779903	0.7230246291	8.0937026542	1.9153337851	7.4315253446	3.8041181974	6.3277615272	8.426276166	2.1074132676	3.4530471967	4.3170936453	7.2158086373	4.1446167212	0.9231107019	0.9314529292	1.8772102098	2.2911265513	2.8788675828	5.5600463709	9.5906165524	0.24640534
discovery	CD	M	20	5.7396243065	11.4456798108	6.1562127289	0.465651936	1.7371173471	1.440469254	2.3885771853	5.3414474818	11.1335036056	9.3986909868	7.4352958798	9.9255797065	3.0193298574	2.7741653029	10.7338819926	1.4701886442	7.1580883245	2.3566832572	0	8.1216323531	0.4740386945	5.8259645942	5.5369588071	0.8419926582	1.1222089092	5.6120812461	0.6268663936	8.9117192829	1.3548904724	5.3315549427	2.9390444248	6.8605692847	9.0624775816	2.6912939925	3.0070622267	4.7489320409	6.791822675	3.6275389862	1.1332010506	1.6754907423	1.5997426199	2.6702607022	2.8037546971	5.2930074844	10.4050447355	0.24640534
discovery	control	F	44	7.3179140503	11.6724984173	9.828609175	0.4315489635	2.5834231865	2.4457558065	3.4159598465	6.9217992802	11.9519894876	10.4160296629	8.3138044579	10.4554140379	2.5142097001	1.8123196434	11.1303377092	1.342141615	7.386991739	3.153403496	0	8.994120422	0.4740386945	6.446682717	6.1332508468	0.8419926582	1.1222089092	5.7869734891	0.6268663936	8.6083038432	1.2203244153	6.2524855004	4.0761777873	7.7190421153	8.6736187897	2.1841395737	3.6915672812	4.7810166348	7.1631020698	5.2428833757	0.7147161559	0.4599711457	1.377851323	2.6930735727	3.6930939388	4.6888126441	10.0165869156	0.24640534
discovery	control	F	44	7.122054608	11.3999604678	9.5962520766	0.4315489635	2.6450581652	2.4801739991	3.1263399704	6.8399530566	11.8893116728	10.391027244	7.9222548942	10.4192706526	2.6250400151	2.1761869443	11.144830134	0.9263295556	7.393203453	3.194408156	0	8.9922816663	0.4951262935	6.488512175	6.2302856588	0.9563620108	1.1222089092	5.802268172	0.6268663936	8.7544715258	1.2203244153	6.3221569227	4.1335262088	7.8092246129	8.80844992	2.1445117472	3.7265945956	4.8402865811	7.2615302367	5.310655587	0.8193269016	0.528128024	1.4129150228	2.8450254431	3.3079908353	4.6529009894	10.0847227059	0.24640534
discovery	control	M	65	7.0320469189	12.7637997434	4.0701577438	0.4315489635	2.8736544029	2.7587112537	3.7033366693	6.7043719432	12.0059451502	10.7571118341	8.9684750141	10.6035210878	3.1178956546	2.7679446933	12.1210270561	1.4899219559	7.8639070375	2.3600243977	0	9.5046651364	0.5202343189	7.1741795287	6.6481533906	1.0152295531	1.1222089092	5.475616134	0.7861956512	9.0278818439	1.2203244153	6.9546902132	4.3017967708	7.7654771379	8.897060631	2.0741041761	3.7368830001	5.2134045747	8.0787324755	4.6344494812	2.0409006386	0.5423137901	1.3743102098	2.0790012565	3.9544269057	5.6162017994	10.2418475714	0.24640534
discovery	control	M	65	7.0124039649	12.8166348255	4.0885294506	0.4315489635	2.9154327289	3.0558505967	3.7152625483	6.8368008996	12.1038253207	10.8416362092	8.9887642703	10.6936838627	3.0438469631	2.6650154322	12.2060950629	1.5102559317	7.9431547755	2.4443699911	0	9.5658303735	0.4740386945	7.1861678142	6.7015992268	1.15868725	1.1222089092	5.565370324	0.689995755	9.139703636	1.2203244153	7.0232964124	4.3411611266	7.8310801571	9.0096885876	2.1648432062	3.8291483385	5.3268570947	8.188322577	4.7992246428	2.0202475264	0.567420798	1.2939812174	2.3320552701	3.8142950684	5.6809079366	10.3311901336	0.24640534
discovery	control	M	21	7.1156874916	11.6476841396	8.3681491132	0.4315489635	5.5033824547	2.9520200338	4.5224741631	6.8781658363	11.9521612405	10.2042508161	8.5814846962	10.8164139106	4.3578496609	3.472865764	12.0226582439	1.7377835554	8.0434754361	2.6939764422	0	9.8707545424	1.3267059007	7.5344589086	6.8973807914	1.2815420203	1.1222089092	7.6270627128	0.6530691037	9.2049220192	1.2203244153	7.1252010876	4.8062049951	7.7836086091	9.3959917084	3.3247651572	4.7815108893	5.3272729281	7.718426968	4.7783964413	1.8676071666	0.6658797749	2.1444254027	1.7533375234	3.7237417363	2.2363781331	10.6140977375	0.24640534
discovery	control	M	21	6.8432787326	11.4436461153	7.9916658471	0.4315489635	5.1211445913	2.6547232842	4.4328208939	6.6507698647	11.7829199724	9.9716378366	8.1209042204	10.5239434558	4.0752891113	3.1501532544	11.7489907766	1.6926367445	7.7033301838	2.2723700236	0	9.6737755357	1.1936078946	7.2752750972	6.6748077208	1.1591163067	1.1222089092	7.3640161311	0.6268663936	9.0366022358	1.2203244153	6.797455308	4.5045000897	7.580021523	9.1032557064	2.9204365088	4.3345226281	4.9727773255	7.4832025313	4.5389646257	1.68132922	0.6960927246	2.0254393529	1.7974820595	3.4577173776	1.8388892548	10.2811267874	0.24640534
discovery	control	M	52	6.2566838501	11.7692645896	6.3046346228	0.4315489635	2.2888982314	2.4727828758	4.2030095369	6.5753726312	10.2251360953	10.4507662857	7.7776722302	10.4290654488	2.6548422926	2.3653220316	10.9292952322	0.6662114754	7.3209547978	1.4814838137	0	9.6193647458	0.4740386945	6.4372547405	6.8841831411	0.8419926582	1.1222089092	4.7946369752	0.6268663936	7.9995335909	1.2203244153	7.09469868	4.4355832955	7.8993199671	9.2020258955	2.3752084432	3.2395060443	4.4606859804	7.504132681	3.8523088496	1.32694581	0.4780442527	1.2193984831	2.3231136574	3.5327938179	3.6710052417	10.409991117	0.24640534
discovery	control	M	64	7.2428302921	12.9151152364	10.2692595097	0.4315489635	3.0310715579	3.3703866486	4.7348329872	7.1232935988	12.2746388424	10.7152853149	8.664568283	11.0143525885	2.8453617605	3.6195313054	11.427698388	1.2712584163	7.5092059147	3.3711205401	0	9.7053272038	0.7607073268	7.4805861323	7.6098294753	0.9423008974	1.1222089092	5.0268108212	0.6268663936	8.4977051062	1.2203244153	7.1283084357	4.7887885766	8.0167856968	9.4192808736	3.0063812369	3.5981763728	5.2216187583	8.0135016024	4.6427920602	2.0041482703	1.1888312939	2.3367010338	4.0610942733	3.8507055871	3.8537892909	10.1995065665	0.24640534
discovery	control	F	25	5.4579305803	10.5999338026	6.8138417084	0.4315489635	1.3610909748	2.1318504739	3.1229341463	5.8864662934	6.3859310713	9.6907958296	5.7879894244	9.6852951498	2.589370401	1.7001917326	9.26764721	0.8347282974	4.3420895134	1.0403901625	0	8.4030740933	0.4740386945	4.8579165059	5.8793393214	0.8419926582	1.1222089092	3.0946252133	0.6268663936	6.7955166594	1.2203244153	4.2751977793	3.5813842906	7.2057262184	7.9783783516	1.0876302953	1.7876013357	1.6332191497	5.4880682086	1.6586538077	0.8211214246	0.2491110338	0.839608869	0.3452061761	3.399186106	2.7387062173	7.980354342	0.24640534
discovery	control	M	51	6.7806079288	11.1629348763	9.2792910069	0.4315489635	3.4260447262	3.2472813302	3.1577311751	6.447807693	11.0285356445	9.8162739906	7.7046928483	9.8466452196	3.590736531	4.5179331196	11.1718828003	2.9783157232	6.954343751	3.5926257979	0	9.0697715138	2.1689318024	6.1581462543	5.8663123032	3.1993896919	1.1222089092	4.6922367685	2.3197628983	8.586695242	3.0730805392	6.4406131628	4.2583665356	7.6155219431	8.7553794118	3.9931103452	3.355166445	4.4740979898	7.2569429313	3.9305901545	1.7022438609	2.5024909136	2.1725146198	2.380887385	3.6302055349	3.692085464	9.7364178548	0.24640534
discovery	control	M	50	6.3778145862	12.5327640582	9.156962815	0.4315489635	1.6752977128	2.3418981342	3.0840873459	6.1475431598	11.3926423422	9.900534987	8.0604956902	9.8933928411	2.0014156079	2.7615019418	10.849961335	0.8756614853	6.628805752	2.1730997029	0	8.7615825448	0.6617965171	5.826463082	6.3500764861	0.8419926582	1.1222089092	3.9286535208	1.0492433848	8.3697279922	1.2203244153	6.0034950375	3.7311618679	7.4576026533	8.5308001148	1.5198287933	2.8785256203	4.0913648535	7.0316499616	3.3909494973	1.0502995286	0.7611322807	1.2451343946	2.5841579693	3.6062375163	3.6559618164	9.268943017	0.24640534
discovery	control	M	47	7.7122725091	12.3597953242	12.1218111706	0.4315489635	2.2985715855	1.9009927448	3.342300724	6.5414986677	11.4497357813	10.3039600125	8.219898058	10.3762773186	2.2739865602	3.0594451603	11.4835089707	0.8233408657	7.1750085537	2.5504166239	0	9.3780224164	0.4740386945	6.5640078176	5.8786950995	1.8291957235	1.1222089092	6.2821723955	0.6268663936	10.0624164952	1.2203244153	7.5867668943	4.3911025016	7.8672142478	9.4464212482	2.3048754386	4.1456923207	5.1948561846	7.6202249233	5.1945726585	1.2314513272	0.2491110338	1.5747827328	3.1358932247	3.4614905234	4.6249543041	9.3936603894	0.24640534
discovery	control	M	54	12.0652487032	12.5241042769	2.3874622985	0.4315489635	5.7601653448	1.7890578668	3.7256037462	6.8227388319	12.0804267343	10.3181811971	8.8613446918	10.7221005595	4.666959594	2.724330972	11.3772562971	1.0321364016	7.9303034878	3.0869305538	0	9.4432888319	0.9900597807	7.7600817628	6.654857146	0.9532733499	1.1222089092	6.7102241752	0.6268663936	9.4607667755	1.2203244153	9.9897603446	4.203256404	7.6851042878	8.743175534	2.1620513623	4.3810299634	4.8999125422	8.607281594	5.7372697095	1.769163954	0.9518224779	1.443122714	4.8702431274	4.0869631718	5.8417305748	11.5521641235	0.24640534
discovery	control	M	68	8.2392047344	12.8602623312	11.8270142292	0.4315489635	2.5634399131	2.9669316541	4.8861970035	6.7033784499	11.36622638	10.83226529	8.614266048	10.597098838	3.3285376907	2.7609984664	11.3725813276	2.2068297701	8.1879043799	1.6905378717	0	9.0651759885	0.613867027	6.8673287813	6.9516175058	0.8419926582	1.1222089092	5.2196067357	0.6268663936	9.057797623	1.2203244153	7.5102052428	4.7946673079	7.2883977544	9.3144736302	3.0531288137	3.6093254877	4.3771275685	7.8211407362	4.4892766163	0.9284448916	1.3759962455	1.592578027	1.11474142	3.6666732636	7.2426135596	9.9962867578	0.24640534
discovery	control	F	55	8.0072048591	11.5941568658	0.7534817642	0.4315489635	3.9393053634	1.861959222	3.8601697798	6.7014775167	11.631250546	10.3782148176	8.3787815512	10.1445178377	2.4856490127	1.7635992588	11.5606152875	0.5936179011	8.6795463466	1.8580716103	0	9.1199993108	1.459558831	6.6856742935	6.4782874762	0.8419926582	1.1222089092	5.7217592724	0.6268663936	9.7267795391	1.2203244153	6.8524772073	4.5123783836	7.3499282133	8.5830326979	1.8825739458	4.5354580205	5.4134114496	7.8385054746	4.1622550915	0.9505542467	0.5046202197	1.6606008125	4.3452314767	3.1537234995	4.3351891418	9.352595415	0.24640534
discovery	control	F	31	7.2536565765	12.3320922096	11.4264468192	0.4315489635	2.7462581834	1.9507708879	3.2738458325	6.6775262386	11.2707145459	9.9513482326	9.0428266931	10.1305084673	2.2909091763	2.0978802115	10.7842691654	0.6904256287	6.6090687114	0.9751512295	0	9.4614634714	0.4740386945	6.6782785453	6.4884355907	0.8419926582	1.1222089092	5.3032798069	0.7623377803	8.8160330278	1.2203244153	6.649781614	3.9211430626	7.7822139309	8.7086033294	2.0065460989	3.4089213003	5.020950111	7.1336389989	3.7098762606	1.418882076	0.4436763219	1.121547456	3.7900995591	3.7857467466	5.310922333	9.5901038205	0.24640534
discovery	control	M	57	13.047424435	12.2583209012	11.7630522906	0.4315489635	3.2268690571	2.3198361738	4.4688263616	6.2605401028	11.7116331304	10.5391337263	8.2782000974	10.1370570956	8.558702326	2.9147269121	10.8299460583	2.0527689234	9.390261588	3.2436544181	0	9.2580089602	1.0733017397	7.4306501309	5.8563131476	1.7759780964	1.1222089092	6.7876892837	1.1116983204	8.6685219655	2.4360341434	9.8389270163	4.2473118013	7.4394818528	8.5040584802	2.3952959168	3.8171556954	4.3466995123	7.2199066963	4.7114508838	1.5718810549	1.6856889763	1.5242047579	3.1409511781	3.7349026053	3.0307568198	9.3467307351	0.24640534
discovery	control	M	54	12.29499633	12.4523062552	11.3867129758	0.4315489635	3.0809107409	2.4776918161	3.669872223	6.6318727595	12.0409238604	10.3092854748	8.789255776	10.6098083193	6.1262043896	3.0455600975	12.0391444087	1.0743581564	7.4793318848	3.4401704044	0	9.5199952671	0.9282419549	6.5398175667	6.416232965	1.2288812533	1.1222089092	5.9116944155	0.6615766868	9.0650885434	1.6038859679	9.2138672929	4.4003549307	7.2925218843	8.6473047294	2.0105444577	4.1018369005	6.0964022352	8.0427234797	4.6144674593	1.3867826785	1.2142485834	1.6415370621	2.7693180815	3.6682527293	5.5183895486	8.4172998395	0.24640534
discovery	control	M	29	8.8599422478	10.9529593595	4.518579165	0.4315489635	0.9608092222	1.6024877002	2.9273029947	6.2277785756	11.4853704094	9.9883177157	7.1546384311	10.0599835978	2.0725080877	2.0201996161	11.2457475198	0.6149417919	7.1213457791	2.9353319962	0	9.3771589686	0.4740386945	5.83603458	6.272878848	0.9479433401	1.1222089092	5.7129862922	0.6268663936	8.840839082	1.2203244153	6.4842805054	3.7441890524	7.7120939414	8.6078878628	2.0860604037	3.5645642661	4.177031855	7.1013424273	4.3508120582	0.5409714739	0.703167478	1.3994813329	3.0151638212	3.7775272035	5.8622342222	9.5859404311	0.24640534
discovery	control	M	37	11.3209631979	11.2950004374	3.3276355421	0.4315489635	2.6257062872	1.9827573163	3.6518485309	6.6538923227	11.997594566	10.5322255379	8.505043492	10.503187472	5.9178694363	2.0181043005	11.5785386873	0.7808191701	8.323612123	2.8016579862	0	9.2333343176	0.4740386945	6.3728519586	6.6574312902	0.8419926582	1.1222089092	6.8233973871	1.1504949495	9.7105512433	1.2203244153	9.0257710652	4.2646417116	7.7426919979	9.5384227512	2.4811847752	4.4500268797	5.2585976156	7.7134735852	5.4490129094	1.1572595502	0.2491110338	1.8096459774	2.4120095022	3.5760541286	3.2872067544	9.9169886124	0.24640534
discovery	control	F	43	10.2026386911	12.6373599661	7.2220267869	0.4315489635	2.5904888734	2.3668038908	2.9702721736	6.3210549097	11.5704835926	10.6742441596	8.0828043268	10.2538916624	3.9189071519	2.5217096892	11.0066635421	0.6664237474	6.9182847069	2.5084166321	0	9.2452877359	0.4740386945	5.9596338386	6.4236739386	0.8419926582	1.1222089092	6.804790671	0.6268663936	8.380884733	1.2203244153	6.6795497168	4.0761415874	7.489174879	8.5562629264	2.4081347675	4.7385475442	4.7587152143	7.3918250043	5.1721166828	0.9551379865	0.930007106	1.385494271	2.2245801787	3.5456791809	4.6659534202	9.4081021073	0.24640534
discovery	control	M	66	12.1356598539	11.9604988849	11.2821284802	0.4315489635	3.3202961329	2.967827911	4.9267081975	6.928338249	11.995981318	11.084125403	8.9131577113	11.1369258669	4.8852114314	2.8157824861	11.8803851922	1.3659689959	8.2230969803	2.8154506107	0	9.7146429224	1.4167116682	8.0968050741	6.6628309796	0.8419926582	1.1222089092	6.7309260404	0.6268663936	8.7403683671	1.2203244153	8.7370970957	4.7153177022	7.598290278	10.0840587256	3.2181333606	4.7122178378	5.1398200408	7.6833174971	5.5185530924	1.959746474	0.7699372027	1.3161979446	2.0558622635	3.9028319342	5.8046421949	10.4993811506	0.24640534
discovery	control	M	53	11.4881345126	11.7954566043	3.7684137009	0.4315489635	2.6743663303	2.5008505964	3.3151426625	7.0782678467	12.0174099065	10.6860867923	8.075773612	10.6190969533	4.2100899701	3.0661750387	11.5300865359	1.8699018087	7.7231024638	3.4973894941	0	9.5090406303	1.1589153549	7.1287033469	7.3253166579	1.7671430212	1.1222089092	7.3682732844	1.054936105	8.6976438257	1.2203244153	8.9875995539	4.3858708013	8.0439963016	8.6294089143	2.818247327	5.2147909788	5.1493152825	7.6843830903	5.6294690116	1.1320936648	1.8395318987	1.7173096057	3.1668279036	4.317702386	3.3762354119	10.0211646063	0.24640534
discovery	control	M	32	11.7776652578	12.2119337624	10.747441432	0.4315489635	3.1407557344	2.8630061641	3.3104936506	7.0541818947	12.165729895	10.3680339878	8.9135521587	10.8247182997	4.3302929042	3.9040906892	12.3154357757	1.1920268481	8.0526584004	3.2440328242	0	9.5585063971	3.3500347364	6.8182951873	6.7340000591	1.1598140966	1.1222089092	6.6084234128	0.7749100288	9.4359646619	1.3568366382	8.5398250931	4.2085442124	8.0411748256	8.5755047089	2.6438250147	4.6226782692	5.117557283	8.2351624434	5.2113536933	1.2987154552	0.8456726308	1.5995773373	2.7126036077	4.0978869601	3.6649297517	10.3516898476	0.24640534
discovery	control	M	64	11.3880744621	11.5912806185	6.002968773	0.4315489635	3.3291464928	2.603144635	4.4756911565	6.8399078199	12.0605995289	10.0698310147	8.6014729064	10.1414040025	5.9900485805	2.0683233069	11.1252753892	1.4719062569	8.7834111948	2.2028474442	0	9.176102598	0.4740386945	7.3083963151	6.2379020793	0.8419926582	1.1222089092	6.0899269492	0.6268663936	8.3473335416	1.2203244153	8.2566862463	4.2414890558	7.3880161361	8.6205724933	2.2583315057	3.7902877151	4.4305421217	7.2902437137	4.8345835053	1.2044241027	1.3549983999	0.9147804345	4.1818419974	3.607553501	6.7711250075	9.643422516	0.24640534
discovery	control	M	56	11.9674317795	12.1496984821	9.3793107164	0.4315489635	3.6062856208	1.7181307994	3.5797692965	6.390206538	11.6346117399	10.0052017422	7.9659374826	10.250948254	4.6718458984	2.3413805163	11.3406580648	1.5967634111	7.5033700736	2.3632879645	0	9.1904796301	0.5490094275	6.2112264795	5.7269407292	0.8419926582	1.1222089092	6.2893175425	0.6268663936	8.9214078978	1.7056345061	8.555577047	3.8401648159	7.6333686872	8.561479094	1.2501999176	3.7875125688	4.9409388011	7.6372021941	4.0966860587	1.1729851059	0.6297530405	1.0844018607	3.0807165501	3.0592230688	4.4682675888	8.8224834792	0.24640534
discovery	control	F	46	9.2802143284	12.9151683885	0.7534817642	0.4315489635	1.6733843771	2.064484672	3.534773719	6.727631356	12.0757259108	10.0128399357	8.8493287978	10.4352076856	2.1125515827	2.8337730677	11.1608036159	0.9569075827	7.0341148967	3.5822787366	0	8.9852678709	0.4740386945	6.1416504387	6.9633709176	0.8419926582	1.1222089092	6.1401807223	0.6268663936	9.9404883796	1.2203244153	7.3996263208	3.7161846814	7.564945195	8.2775669829	1.8404231011	5.0239835721	5.5906494589	7.4140005666	4.7979090677	1.8042530791	0.7394855131	1.5297958187	4.287904439	3.4989253084	4.3588615624	8.7200190336	0.24640534
discovery	control	F	41	6.833231861	11.5780397719	12.3747098766	0.4315489635	2.3790978667	2.7973760702	3.080890994	5.7512277893	11.9123305525	10.0604520522	8.697396748	10.0434029265	2.230458748	1.4159694781	10.5371209097	0.4701583006	7.564489084	2.327086659	0	9.2253462539	0.4740386945	6.2994757573	6.2148486111	0.8419926582	1.1222089092	5.5650936578	0.6268663936	9.3255693514	1.2203244153	6.7319300934	3.8078759906	7.6245187538	8.1871222578	2.1270406552	4.2056349026	4.8495759685	7.0081981594	5.0870783261	1.422749366	0.5777342595	0.9791706805	3.1520281915	3.464956076	3.77034106	9.5781283837	0.24640534
discovery	control	M	30	6.6168659858	12.0642709767	1.1392290385	0.4315489635	3.5180810674	2.1611843648	3.6001799149	6.8062182399	11.8378403754	10.2354834571	8.8278259321	10.7617738428	2.6819066722	2.6007773163	11.8074684244	0.6782480593	9.240699321	2.0505611429	0	9.3167333842	0.4740386945	8.9822687528	5.8978376229	0.8419926582	1.1222089092	5.5230114192	0.6268663936	10.4993635137	1.2203244153	7.0514628331	4.4264648839	8.0919439896	8.6452053478	1.6665968003	3.7358593524	6.4822594605	7.1952351828	4.201222168	1.5866654306	0.4849537885	1.5662328564	3.1627010882	3.5972536476	4.531289115	11.2461376362	0.24640534
discovery	control	M	23	7.7923287284	12.4070388718	5.784564502	0.4315489635	1.9937663121	2.3168548301	3.0348478829	6.60527483	11.8585506427	10.8550696816	8.3999754223	10.4170131345	2.3301544735	2.1382240728	11.262436154	0.9447990592	6.7513846004	2.6039247808	0	9.0321889843	0.4740386945	5.4432966295	5.9841681927	0.8419926582	1.1222089092	5.1607317794	0.6268663936	8.7501631975	1.2203244153	7.4024703105	4.3155721545	7.4460350566	8.490054487	2.2752583429	3.8291088117	5.6808055262	7.4238525783	4.3733973069	1.5405004876	0.759546456	1.5328238666	2.2044280985	3.3595157875	6.9398005398	9.793386405	0.24640534
discovery	UC	F	45	7.7214595325	12.4045389969	0.7534817642	0.4315489635	2.9350381269	2.2014728961	4.1474556003	7.1288491496	10.7871300987	10.3146798709	8.7425275882	10.438544818	3.4218070433	2.9322457846	11.2783942507	2.50791588	8.8184138607	1.0333553462	0	9.6529053524	0.4740386945	8.8241080288	7.1054340274	0.9332666015	1.1222089092	6.6387528018	0.6268663936	9.385890495	1.2203244153	7.5315394168	4.8351760241	7.4908853913	9.4182774153	2.6216881832	4.154475516	4.4545726703	8.0181895539	4.4022605845	1.7128268416	1.8036985697	1.8267763747	3.2666508966	3.8889839146	7.3433033587	10.3159449454	0.24640534
discovery	UC	F	45	7.6468583839	12.3565230152	0.7534817642	0.4315489635	3.0359873111	2.4515896243	4.2148879109	7.1354901922	10.7745919704	10.2918084385	8.5877987544	10.4030108499	3.4486808377	2.7184292725	11.2726419617	2.4243560166	8.7714067139	1.0928402408	0	9.619709932	0.4740386945	8.779214373	7.0473210073	1.0668140627	1.1222089092	6.558330357	0.6268663936	9.2497614977	1.2203244153	7.4599977263	4.8185007986	7.4504374739	9.3555553279	2.5288441295	4.0656919116	4.3167484533	7.9192110795	4.3209375524	1.6923501541	1.8566503843	1.5305907996	3.281034199	3.8743632572	7.319476409	10.2514967808	0.24640534
discovery	UC	M	64	7.8500232709	12.7783154691	11.1051019485	0.4315489635	2.9635869282	2.5091557899	5.3085878326	6.1653823261	11.4989399805	10.6168720594	7.9263230458	10.3642166899	3.6947763873	2.555689777	11.3723950998	1.3694288008	7.5065552826	2.3313052063	0	9.1404939614	0.4740386945	7.697628462	5.8694161941	0.8419926582	1.1222089092	4.7802995683	0.6268663936	8.5526905231	1.2203244153	7.0081158454	3.9498828205	7.4895043184	8.9750636137	2.7949386685	2.9683478396	4.9259946873	8.0285888325	3.7686461828	1.7064692519	1.2931790349	1.9174295341	2.1666205379	4.0453616455	3.0804449588	10.5164444702	0.24640534
discovery	UC	M	64	8.1462345902	12.8865090158	11.2960247545	0.4315489635	2.9469500116	2.5153248798	5.4354481893	6.2299414597	11.696686134	10.8305443333	8.3709206186	10.6394437644	3.836755985	2.7743596367	11.6312135035	1.6287362711	7.8946964873	2.5585877976	0	9.3606487654	0.8894031463	8.0186044147	6.2112226934	1.1438017187	1.1222089092	5.0742836064	0.6268663936	8.9435944306	1.2203244153	7.3978194787	4.2480078782	7.7041290815	9.316685658	3.228339074	3.2857480047	5.332427929	8.3673297544	4.0746883202	1.9010630384	1.4503210665	2.0973409655	2.4000048749	4.1641789224	3.4753957812	11.0151326187	0.24640534
discovery	UC	M	19	6.779432473	11.5604653364	5.7598866072	0.4315489635	2.28855818	1.7829548819	2.9569718495	6.2773351907	11.8414984924	10.3442985323	8.3071083742	10.1184846005	5.6255507541	2.9649179326	11.3801455462	1.3288612022	6.5959116406	3.5968358995	0	9.463945912	0.5555371113	5.3379641475	6.3411392717	0.8419926582	1.1222089092	6.4997129119	0.6268663936	9.5862080714	1.2203244153	6.6562006949	4.2015915422	7.7288196623	9.241831089	2.1648116768	3.6285283478	4.9516840789	7.9753250011	4.6361565428	1.0943226871	0.8409341277	1.7003887479	1.9801773794	3.6256699489	3.0644705024	9.967407474	0.24640534
discovery	UC	M	19	6.9195817684	11.8888439075	6.1858139588	0.4315489635	2.4023656565	2.0523220171	2.9998054681	6.5881166057	11.9505360701	10.6495265957	9.0041198972	10.4747880827	5.7642154017	3.1900863011	11.7245215894	1.2481845011	7.0511903661	3.9303271988	0	9.7254842104	0.4740386945	5.6576372846	6.6183492478	0.8419926582	1.1222089092	6.7412811987	0.647708128	9.7801340175	1.2203244153	6.9944343967	4.5762138516	7.8927227488	9.5395212172	2.3773194014	4.0138888045	5.4125379146	8.2790164272	4.9229180506	1.3169432868	0.8744145618	1.4588114026	1.885498347	3.8929059925	3.4534118673	10.3767956384	0.24640534
discovery	UC	M	54	7.6454010996	11.865979146	11.329465874	0.4315489635	3.1651629366	2.6305992534	4.2501517541	6.4966869101	11.7156509501	10.4259052203	8.3731171602	10.4468210443	2.2626836129	2.3288787204	11.4831114342	1.1496195253	7.7308494467	2.0727319028	0	8.9943158201	0.5226070843	6.5218230323	6.9180057411	0.8419926582	1.1222089092	6.2256171807	0.6268663936	9.368048484	1.2203244153	6.2143930585	3.6893616178	7.7342014327	7.7058695037	2.2649284775	5.1416700206	5.0885154204	7.9900559513	4.5474695668	1.2432636981	1.0480940317	1.5987419731	2.8392511751	3.6414164731	2.6483644796	9.3232536679	0.24640534
discovery	UC	M	65	7.4405817945	12.4449945155	8.5232668083	0.4315489635	3.3987646611	2.1995967039	4.8148801498	6.977822025	11.258260453	10.2274527338	8.8391399252	10.4594811855	3.3072779923	1.8320711691	12.5401568009	1.0167113097	8.7564807718	2.8526760065	0	9.5062835721	0.4740386945	7.6332262294	6.7793139614	1.051661493	1.1222089092	4.8937306643	0.6268663936	9.6542689928	1.2203244153	8.5398732012	5.1755546381	7.5409802206	9.7570735178	3.2829637708	3.4748500853	6.0491404183	8.1673467212	3.9082100792	1.4670907567	0.5974358886	1.7399585982	3.2626003032	3.5909103697	4.0127410341	10.3947544037	0.24640534
discovery	UC	F	24	8.2768838252	12.3542943744	6.3661568824	0.4315489635	2.1100023085	1.9616436575	2.8173827894	6.7519449572	12.1097142279	11.169430969	8.7844015608	9.806445193	2.7213383889	3.0413787243	10.348639854	2.2675982001	8.5638769573	3.713014459	0	8.8730786192	1.9981853584	9.0023438782	5.9875320432	0.960199312	1.1222089092	6.9758932511	0.6268663936	10.0723249692	1.2203244153	6.5767316448	3.783692442	7.5511408719	9.0038663497	2.6177783512	4.0207450754	4.6870515078	7.5872627828	4.7438038875	1.4836585019	1.3741719286	1.5581569878	3.0813322996	3.9728630386	5.9279532029	9.5965292594	0.24640534
discovery	UC	M	50	9.4324738166	12.0138759241	11.4700311744	0.4315489635	2.6596531517	2.3143871097	4.1389525909	6.5714691984	11.8202180466	10.0896287775	7.8333800871	10.302454705	2.3551289196	3.0570230495	11.4398843309	0.7339442242	7.691984074	2.9762636782	0	9.5226379765	0.4740386945	6.7333590272	6.6650797021	0.906238057	1.1222089092	5.5748583524	0.6268663936	8.8959251999	1.2203244153	5.9548238076	3.8465527456	8.0011921522	8.3575360339	2.3954921919	3.1842142334	4.7406172932	7.8160327674	4.9815944228	1.562290429	0.6156201379	1.76029526	1.9834429734	3.9790589485	4.2296965628	12.3345752547	0.24640534
discovery	UC	M	48	5.5518905485	12.2906595222	3.0253591388	0.4315489635	2.8884178247	2.2304866169	3.0827081075	6.4722215712	11.1394649469	9.6359737359	8.404161804	9.6804808352	1.8840473617	2.3411116544	10.7703465549	1.0623482361	6.4247032288	2.6111721959	0	9.2219807061	0.4740386945	6.1897438699	5.5807619137	1.3252178634	1.1222089092	5.5562040167	0.6268663936	8.4926707904	1.2203244153	6.3135595863	3.6553959101	7.3971764294	8.4462194495	1.6746935684	3.4342597345	4.7835627927	7.7691091453	3.6676577979	1.1133988864	0.8449025748	2.1987187572	2.8207930257	3.8520644387	1.9373083061	8.7269731382	0.24640534
discovery	UC	M	48	9.1454174145	11.7175615885	5.3650487723	0.4315489635	3.1211273966	2.1894700276	3.4014432987	6.262243772	11.6475078588	10.0607116172	8.3401598255	10.1898404738	3.435271361	2.1457105613	11.8922549092	1.5300144111	8.9623457093	2.0709600145	0	9.2248195205	0.4740386945	9.1473572037	6.1707117612	0.9611153378	1.1222089092	5.8228787274	0.7084747821	9.3085195483	1.2635538737	8.1631465886	3.8215965323	7.3159977097	8.4507930255	2.2538517967	3.628530285	4.787374132	7.4907242115	4.5698225443	1.0395952031	0.8474864067	0.9036023717	3.1343034307	3.4917111133	3.5482290295	10.3545440107	0.24640534
discovery	UC	M	52	7.8334524977	11.936240749	10.3170307415	0.4315489635	3.395697337	2.6747256368	3.6578551756	6.4699688535	11.5850542376	10.4679343092	8.5693399337	10.2979245643	3.7563966301	3.2045231455	11.2240542537	1.8962758978	8.0682616171	2.564023344	0	9.5692189193	0.6243728169	7.2994932413	6.8557516916	1.5656762665	1.1222089092	5.285354383	0.6685173452	8.7041418804	1.2203244153	6.152249434	4.1005892195	7.6727058761	9.4114632221	3.0694790369	3.4494296083	4.8258998843	8.0654391362	3.8620738245	2.2204533057	1.1013786745	1.4374723454	3.3392671501	3.6487064337	5.0240541502	9.7548204289	0.24640534
discovery	UC	M	67	7.0787929426	12.7820422156	12.6655130794	0.4315489635	2.6296518875	2.4004722903	4.1217659763	6.1663737133	11.2649115651	10.2933439368	8.1840847223	10.1373976367	3.36081832	2.1599383617	11.6948170106	2.7577644114	7.4527769772	2.6020721406	0	9.4549215526	0.4740386945	7.685941098	5.9632736641	0.8419926582	1.1222089092	4.7671529642	0.6268663936	9.2019740255	1.2203244153	7.1798492196	4.1236129279	6.5605745762	9.5263956509	1.6039073012	2.7854846138	4.6561441908	7.9780401736	3.844596171	1.7741446771	0.4463075238	1.2451315266	4.5971444244	2.8179896496	4.2689575165	10.6963779764	0.24640534
discovery	UC	F	53	6.5925629071	11.0720636299	5.8604062979	0.4315489635	1.7196331189	2.4945013544	3.8197978508	6.6248675169	10.9999617446	10.6878172269	7.2790663745	10.6448504636	2.8360347809	1.4986283942	10.8922545304	0.9954640213	6.9413558713	2.2466617692	0	9.1364213833	0.4740386945	6.9990670643	6.3943965792	0.9483427628	1.1222089092	5.4160937966	0.6268663936	9.3766641371	1.2203244153	6.1234715078	5.0268919371	7.8528424016	8.8899311264	2.149205387	3.9131183448	5.1437323358	7.2664525327	4.1498147778	1.0301833154	0.8234727183	1.2752678244	2.8542484102	3.4744615838	7.3792893601	10.4177088121	0.24640534
discovery	UC	F	30	8.4290996415	11.9233264342	12.3740039738	0.4315489635	3.2188578122	2.2573422158	3.3193090662	7.3932311786	12.0528492027	10.4708382181	8.7285445694	10.8661772726	2.0522946469	2.0509427054	11.3462930112	1.0111592202	8.0346165263	3.2938228139	0	9.3563167434	0.4740386945	6.6865098209	5.9056809244	0.9012489434	1.1222089092	5.8402445545	0.6268663936	8.8695163033	1.2203244153	6.6404868917	4.7156635994	7.7849046963	9.615573744	2.5285981704	3.6879902774	5.5650450278	8.302638823	5.3052825795	1.233058418	0.6564852151	1.6716459709	3.5021898873	3.817741322	3.6531196907	10.0779033224	0.24640534
discovery	UC	M	57	7.2887858385	11.9494451322	1.5837620798	0.4315489635	3.5410589704	3.0384854814	5.1680741079	6.8183173909	12.0801183597	10.7387453797	8.9853883734	10.601502786	2.4332208948	2.0363418935	11.7272096099	0.8085352004	7.0143932084	3.3840768353	0	9.5351409894	0.4740386945	6.8199489985	7.1971639789	0.8419926582	1.1222089092	4.8236241617	0.6268663936	9.5544710051	1.2203244153	7.4141290984	3.8432400358	7.9201729518	9.1652708764	2.2803876594	3.0572567087	5.6043736194	8.3107573316	4.807557678	1.6756917007	2.5312578809	1.7260007066	1.5782485715	3.8511643475	2.2305655635	8.9070693373	0.24640534
discovery	UC	M	53	7.0411850164	11.3263437057	10.8780417312	0.4315489635	2.1631356409	2.6718600589	3.6990138823	6.358450278	11.5818014662	10.5464507921	8.3512316958	10.6519631783	2.9040855628	2.5006156394	10.9033980006	1.0607564642	7.0375371815	2.0424218397	0	8.8405454649	0.8324549462	6.5476841172	7.0572220758	1.0129395202	1.1222089092	3.7665927282	0.6268663936	8.8952901848	1.2203244153	7.1338566191	4.0595465344	6.8773254392	7.9846217531	2.2815649321	2.5064359482	4.4565370291	7.4264477433	3.7846680746	1.7293625277	2.9765969749	1.687231593	3.5320574602	3.9963169545	5.2998957311	9.2497505368	0.24640534
discovery	UC	M	26	8.54577303	12.4865428033	7.5985613331	0.4315489635	3.4039794116	2.4894067933	3.2047098117	6.7652591594	12.1445076959	10.4662429341	8.2078902678	10.2501564026	3.251952223	3.0919871214	11.28340512	1.316321482	8.5243223946	3.9732761805	0	9.0409377718	0.6493070911	6.9797714385	6.1180841323	1.0676318554	1.1222089092	5.490813389	0.6268663936	8.7092005985	1.2990760924	7.325343256	4.040171374	7.1174790286	9.0233930095	2.3903739936	3.3273646257	5.1298675849	8.113290525	3.9633732585	1.4891315619	0.8448660352	1.135474464	2.0981883063	3.5868728513	5.7061034459	9.5861293943	0.24640534
discovery	UC	F	49	8.3308911966	12.0638451551	7.5536048864	0.4315489635	3.4365908081	2.673249725	4.2357685686	7.375659872	11.3854835784	10.7019922522	7.7029368588	10.8648327895	2.8295204638	2.9675781755	11.7598662186	1.2687272588	8.1129493003	2.4879495232	0	9.4331325061	0.4740386945	6.6390015635	7.7823769298	0.8419926582	3.0250948796	4.3501813765	0.6268663936	9.3837351062	1.2203244153	6.7496854487	4.4717763094	6.7795701801	10.3226695237	2.4143138794	3.0434372888	6.017039662	8.0869430066	3.893110468	1.9044397291	1.0642374148	1.5734185519	3.2611480428	4.13488414	7.0898453236	9.7598652002	0.24640534
discovery	UC	F	44	5.9934404851	12.2015828853	8.3422547189	0.4315489635	2.5579613102	1.7709350544	2.8269108927	6.0062210081	11.7320602497	9.8556223856	7.9638749156	9.7811694646	1.8621910174	2.6185508833	10.5715450239	0.6505101006	7.1109920767	2.6382563691	0	9.0254648064	0.4740386945	6.5687825945	6.2095593376	0.8419926582	1.1222089092	5.5544776709	0.6268663936	8.808891715	1.2203244153	6.7227665034	3.0673285421	7.6314278293	8.1537747	1.5166960525	3.6170400356	5.0052276483	7.015702196	4.5271538716	0.9286660285	0.9304716873	0.8287242258	3.7474922104	3.0477622363	5.8575961941	8.9109193835	0.24640534
discovery	UC	M	65	5.7786713883	12.5092565608	9.4137692402	0.4315489635	3.6725739908	1.8894615613	4.1908259804	6.7945025777	11.9588990916	10.1803898453	7.7087772821	10.4052033987	3.5846324678	2.9314508449	10.8298107099	1.2969052629	7.2879074616	3.6791458129	0	9.2876368158	0.921717613	7.5124831481	6.4362066998	0.9623098816	1.1222089092	6.1409367947	0.766182191	8.7145359204	1.2203244153	7.3311956809	3.7799599862	7.7422130498	8.9830988767	2.2618078523	3.866975289	4.3453074118	7.5439390952	4.1212725222	1.3407440506	1.0587703027	1.8576367644	2.4919228018	3.4993356277	4.1431745398	9.8055762287	0.24640534
discovery	UC	M	51	8.2960321958	12.3201998727	12.3497129518	0.4315489635	2.8385032947	2.2557999577	3.5106831133	6.8040397977	12.2219036851	10.5031604665	7.9160997119	10.4729519617	4.1389215815	3.2359623781	11.6964733782	1.396349073	8.308512082	4.4860167783	0	9.0446011262	0.4740386945	7.4293061435	6.8729735774	0.8419926582	1.1222089092	6.2493749683	0.9059850242	9.425510597	1.2203244153	6.996064108	4.7346249494	7.5500136211	9.5869017772	3.0309500502	3.816603694	5.7405995949	8.0443163857	5.0209569177	1.8555926804	1.352329078	1.9124702065	2.8396316474	3.5773609313	5.5442843789	11.6612060536	0.24640534
discovery	UC	M	30	6.3584693719	12.2591380773	12.0746969468	0.4315489635	2.6931173585	1.9672765066	3.3649354844	6.7097939827	11.0447202231	10.1910366568	7.8910974786	10.6363799721	2.7310256367	2.993078585	11.4952398331	1.097224947	7.5705499471	1.9059921939	0	9.4537956311	0.4740386945	6.533970055	7.0743207048	0.8419926582	1.1222089092	4.558126836	0.6268663936	8.9547824208	1.2558727529	6.7400493411	4.404953476	7.7958395568	9.443096513	2.4591658161	3.4190207743	4.7403743894	7.8738700933	2.5990004205	1.708498472	0.3471249182	0.9451985555	2.6818785339	3.7888434453	4.0366766072	10.3545262651	0.24640534
discovery	UC	M	63	7.4927063559	12.2839071711	9.3483658491	0.4315489635	3.0621757592	2.4333554702	4.1177986273	6.6481631087	11.9693325679	10.8564175235	8.8419553037	10.4567839241	3.7435454192	3.1603410619	11.3264171502	1.6760871437	8.2781667678	3.7887336016	0	9.7446697267	1.1185165953	8.3307966504	7.4042981009	2.0998406173	1.1222089092	5.9867069602	1.1395722143	10.4352743883	1.879639555	6.9847763656	4.9095695911	8.0019814654	10.2967084091	3.0987643966	4.2077379992	4.9998616494	8.3032910199	4.8112010155	1.6236891864	1.9052339104	1.839037983	4.2061491799	4.1735275881	5.3319333746	9.0350642009	0.24640534
discovery	UC	M	57	7.147214273	13.3386286956	4.9801475704	0.4315489635	3.348034412	2.8053853568	4.4195544098	6.701927168	11.8226534306	10.3580278147	8.4182998942	10.391093015	3.8302195928	2.2836813504	11.1259823769	1.4679897741	7.6981272248	2.1006772906	0	9.2971502558	0.4740386945	6.563211753	6.1986618556	0.8419926582	1.1222089092	5.201766233	0.6268663936	9.3199807068	1.2203244153	6.9436981088	3.9366802901	7.826004798	8.0855122926	2.2523606414	3.0576848948	5.378531841	8.1270093752	3.932634008	1.9392657986	0.429938477	1.1884749396	4.1310990932	3.8861302413	4.9699094446	9.3683782881	0.24640534
discovery	UC	F	43	6.3960198137	12.3997796219	8.7420533584	0.4315489635	2.7993470151	2.4489155091	3.3561485938	6.7041033076	11.6948906273	10.4708097663	8.4363919941	10.7133142012	2.8122425318	1.8470934424	11.2610844306	0.8903413132	7.2964342325	2.640226209	0	9.4127596132	0.4740386945	5.9923201707	6.2192859417	0.8419926582	1.1222089092	5.0163016156	0.6268663936	9.6267816383	1.2203244153	6.6003504626	4.2221866385	7.5016231942	8.1444502239	2.1804285271	3.8994879981	5.2153571974	7.6398247218	3.9407929878	1.8794212248	0.4624259697	1.6463971931	3.6534780962	3.7118620013	2.7576315671	9.0855945822	0.24640534
discovery	UC	F	38	6.4085657429	11.782862002	1.4972063644	0.4315489635	2.3464868856	2.5144290466	4.0061673635	6.891241672	11.6100261086	10.5249533705	7.8258049452	10.4671041256	2.7970101177	2.4029849583	11.7204816195	2.6556259047	8.8118675324	2.4425300978	0	9.513048942	0.4740386945	6.9425200813	6.8281788541	2.7957030787	1.1222089092	5.6196674565	0.6268663936	8.9959703309	1.2203244153	6.5682903496	4.600230536	7.6382802718	8.4064667793	2.400841652	3.6583572699	5.6425657064	7.8673508131	4.2604775884	1.3813993668	1.508057693	1.5509821851	1.9135369125	4.0005513425	2.4560491438	9.9607995472	0.24640534
discovery	UC	M	26	8.6074785293	10.9848741235	11.5597454217	0.4315489635	2.2160845308	2.2372349621	2.8958006309	7.0613385912	12.0438783444	10.4554153106	8.3839970175	11.0689197941	2.4654173624	3.3352677328	10.8724783	1.4048561312	6.995234379	3.738643287	0	9.4151667127	0.8202652277	6.4198353464	6.1676443443	1.2087129764	1.1222089092	4.7810453156	0.7564577961	9.5650526253	1.5578900386	7.4457957427	4.5623809436	7.8844763626	8.7751874259	2.66793284	3.0441895115	5.7336053104	7.9964232342	4.8731278269	2.0763428536	1.193763665	1.9817172724	2.361526155	3.6707347149	3.610490837	10.4925637488	0.24640534
discovery	UC	M	22	6.8693753406	12.6804917465	10.7268742062	0.4315489635	1.9870062716	2.6112330967	2.5523010005	6.8932545297	11.521166683	10.3189071653	8.124189872	10.8909316667	1.6846963694	2.5617886495	11.6603321988	1.2227946456	7.3973229507	2.8610549623	0	9.428308051	0.4740386945	6.8141991256	6.6223367386	0.8419926582	1.1222089092	5.7322077201	0.6522930021	9.8713972919	1.2203244153	6.8601113432	5.4081738709	7.9150711111	9.0091110527	2.8673806128	4.22692959	4.8023660238	7.7348710045	4.2399179718	1.2224758892	1.0728806509	1.6352522621	1.4809034747	4.2363329616	2.4290501299	9.6982162946	0.24640534
discovery	CD	F	42	10.4013175213	13.5133831158	12.6294116192	0.4315489635	3.1220647392	2.539796225	4.6892438347	6.9193144486	11.8642494295	10.777194711	8.4785736664	10.8323013719	4.9176049521	3.6574199998	12.0753658093	1.9956298189	8.4861674645	2.8775471877	0	9.3867238231	0.4740386945	8.687045638	6.1105119767	0.898628187	1.1222089092	6.5740683168	0.6268663936	10.142949244	1.2203244153	6.7438179006	4.8259858367	7.8012379762	8.3151504223	3.6559565349	3.9445237405	4.6242669303	8.5852641314	4.8175919511	1.5687062719	0.9287075128	1.3891097278	4.3609539979	4.1611045595	4.976151605	9.906416178	0.24640534
discovery	CD	F	42	10.042792076	13.2007576827	12.5356626168	0.4315489635	2.5478106619	2.2271468948	4.2993692327	6.6271637215	11.6116093761	10.4246709873	8.5758713121	10.4530086302	4.4875826679	3.2201290605	11.7063409989	1.7642978231	8.0454107118	2.5933505348	0	9.0973727673	0.4740386945	8.3970113495	5.8593988132	0.8419926582	1.1222089092	6.2218579275	0.6268663936	9.8400939468	1.2203244153	6.383712241	4.4285422394	7.4900094917	8.0192045648	3.5632096833	3.6743238907	4.2285246287	8.270194473	4.4751991621	1.4076552015	0.6890454795	1.3086978949	4.405303508	4.0231049468	4.6204360582	9.4690505806	0.24640534
discovery	CD	M	64	9.4396707108	13.08766459	8.1776249118	0.4315489635	5.5387374314	2.9555827396	4.4940343286	6.6203906622	12.0553855875	10.6624075087	8.6240079165	10.4411163054	3.3039808746	2.5850503684	11.5333935775	1.7954505582	7.3784695323	3.9175062145	0	9.6322486186	0.9395580591	6.9782209695	7.1781943137	1.6051657089	1.1222089092	7.0728119586	1.0604225831	8.6717049353	1.6079476635	7.2607030623	4.5288362826	7.3700436141	9.2622592662	2.9159098631	4.6026006169	5.0297843323	8.1758580112	5.1866906552	1.8758290501	1.39461386	1.7233426118	3.2206474712	3.8299332289	6.9293256431	10.44792488	0.24640534
discovery	CD	M	64	9.5524421173	13.3191572823	8.4630200393	0.4315489635	5.8164674872	2.9816234389	4.7853104031	6.7429464606	12.1201926285	10.7685389179	8.7977672741	10.4680882601	3.2190201405	2.6336794216	11.548394669	1.8483923252	7.3745189934	3.9373797932	0	9.588662391	1.0560126786	6.98717863	7.133549582	1.3973373337	1.1222089092	6.9810335246	0.8627272472	8.5850650419	1.4727147593	7.0812123408	4.4039570538	7.1883904536	9.1573384863	3.0044271974	4.6178330281	4.957939278	8.0891768396	5.222476308	1.8483177181	1.4620295389	1.6658356187	3.1006344963	4.0467430211	6.9271937499	10.3934112358	0.24640534
discovery	CD	M	20	6.6894793679	12.184842584	6.5307102707	0.4315489635	2.1063307756	2.0861646238	2.9583080824	6.0994837551	11.6011032467	9.9718684712	7.9912732934	10.3756483403	3.4128727064	3.4740811575	11.1937351413	2.2693891167	7.7320929133	2.8086231692	0	8.8020017269	0.5732592022	6.4106982361	6.1503138474	0.8419926582	1.1222089092	6.1861201137	0.6268663936	9.3462892623	1.2203244153	6.8119117147	3.4971825859	7.5522698486	9.5054231328	3.1655099482	3.7205649702	5.2331987986	7.401631688	4.3987849296	1.7416989822	2.1398101541	1.0873933409	2.8240220412	3.8881746135	6.0794710307	10.7282767059	0.24640534
discovery	CD	M	20	6.7959800531	12.4192117997	6.820258675	0.4315489635	2.4264822656	2.5335885343	3.3145642772	6.3922093842	11.7330036016	10.142480203	8.1552578168	10.6186303326	3.7573212367	3.5885393959	11.4280414201	2.2725345621	8.0134976851	2.9954185756	0	8.9251397781	0.6130944318	6.6191066418	6.2948540753	0.8554929647	1.1222089092	6.4078939091	0.7281664564	9.427835455	1.2203244153	7.1405324687	3.8125990867	7.7505673905	9.7419275176	3.4276020977	3.9579018325	5.5848643796	7.606481605	4.6289963292	1.9762136975	2.0819326981	1.3555806668	2.7219101376	3.8806795409	6.4263563435	11.1801874147	0.24640534
discovery	CD	M	52	6.0418168614	12.5824854108	7.7628020017	0.4315489635	2.4602378115	2.486930799	3.9843562239	6.2769497911	11.2118766345	10.3198845769	7.8875492316	10.3025775017	4.2089521345	2.107008506	11.3472907293	0.9863421402	8.812601686	2.4165405628	0	9.1925668932	0.4740386945	7.13947051	6.4165957656	0.8419926582	1.1222089092	5.9144436085	0.6268663936	8.6240620652	1.2203244153	7.3914624864	3.3994788098	7.3034991097	9.9262445814	3.139373597	3.2354560009	5.1478750184	7.7894649301	3.7879712851	1.2439308674	0.5547422671	0.8537056394	1.4813440415	3.5684633659	6.7084717035	10.7411076896	0.24640534
discovery	CD	M	64	8.9104505401	12.0928572702	8.1357954156	0.4315489635	3.3678994979	2.6064156262	3.8353472307	7.0520854819	12.187235071	10.9150817198	8.4965203945	10.5772361176	3.814409447	2.3449545506	11.7710530063	0.7347992537	8.8552295966	3.3653018047	0	9.7446023522	1.1064277395	7.827539196	6.9256020768	0.8419926582	1.1222089092	6.3027828065	0.6397926647	9.727029984	1.2203244153	7.4651127827	4.42859715	8.2343022477	10.1483881189	2.8679920053	4.157942177	5.6665913266	8.606216654	4.9993637894	2.5341190089	0.4173862837	1.9063391342	2.1333431036	3.6821954899	4.5466254753	10.1429570174	0.24640534
discovery	CD	F	24	7.1601603032	13.0081147812	1.7194519943	0.4315489635	3.4238003726	1.6949626411	4.1211206386	6.5880421333	11.9085520415	11.1269825522	8.5865827095	10.2545091133	5.9887720469	3.6765263119	10.7504140631	2.973913734	9.074683612	2.1928239765	0	9.4202431406	0.9077819799	9.998209759	6.3371015658	0.8419926582	1.1222089092	6.8099705578	0.6268663936	9.3766117619	2.534755666	6.5324531048	4.4232850195	7.2894781719	9.9650104372	2.0782581831	4.7569593124	4.2160432555	7.6841281501	4.9813110976	1.9243069219	1.7003237309	1.1980378101	3.6931705411	3.693665885	3.6561371293	11.1388047657	0.24640534
discovery	CD	M	51	7.5488599098	12.7319447463	8.1280260607	0.4315489635	3.1363040174	2.2256753741	3.9052190469	6.7497236138	12.1051606926	10.6965792506	8.4606575666	10.1701365015	4.1469322428	4.0241961324	11.3032696043	1.5594075774	7.8940228691	3.3390746599	0	9.0284755033	0.7912970528	6.6328057316	6.1429520133	1.1910847496	1.1222089092	5.7091578104	0.6268663936	8.8575394282	1.2203244153	7.3176919995	4.2952314046	7.0961755392	9.7569963149	3.012365282	3.4007130306	4.7039599399	8.0545806703	4.964800646	1.5018357114	2.3182520172	1.5318831027	2.0422996674	3.6748231256	4.5078063328	10.6883090731	0.24640534
discovery	CD	M	50	8.0997970464	12.3881170095	12.2643758249	0.4315489635	3.1325937353	3.0357469747	4.3816766185	6.8143901283	12.152112386	10.6099208976	8.4263565671	10.3931675307	3.6001115683	3.1081169983	11.7350816217	2.2568743477	7.707862796	3.9407638202	0	9.567200537	1.4045154397	6.6396898602	6.7747213241	1.9491205276	1.1827728559	4.9093289371	1.7418437577	9.5536193788	2.9062864932	7.1593073164	4.2099531087	8.0172394685	10.3858492914	3.3196834211	3.0843016288	5.555901842	8.1748572208	4.9383853132	2.3097409909	1.7697648269	2.1240887647	3.605574782	4.2733396303	6.0138122495	9.8604926374	0.24640534
discovery	CD	M	46	9.6215025234	11.4932444745	11.1949122871	0.4315489635	2.4298870978	2.4306755492	3.3671889955	6.6897993793	11.6262191017	9.9645307017	8.276558877	9.9193725349	2.4070119842	1.9638787103	10.9685191172	0.7035198924	7.0042418021	1.6910800588	0	8.8099703612	0.4740386945	6.3272038303	5.6916682436	0.8419926582	1.1222089092	4.9021636955	0.6268663936	7.9920500961	1.2203244153	7.1517786946	4.2330659021	7.6469402383	8.0478635367	2.1494398902	3.222864089	4.7329582928	7.292285545	4.2918522597	0.6584520899	0.295260985	0.8346852514	2.2224501995	3.7540452533	4.5023862422	9.7264478687	0.24640534
discovery	CD	M	54	7.1959029044	12.2852733648	11.7430570262	0.4315489635	3.033795427	2.622825969	3.679298262	6.4830222105	11.9981039388	10.8352542725	8.6157213566	10.2747530378	3.2666124515	2.7751022692	11.8141638721	1.5212899639	9.4344782221	2.8162918153	0	9.3061770839	0.4740386945	7.2010005055	6.7022374874	0.8419926582	1.1222089092	5.5724788073	0.6268663936	9.2891938911	1.2203244153	8.1104577996	4.1469151187	7.0492869606	8.7369680486	2.2944688952	3.4060767045	5.620451652	8.2121760322	4.3348017217	2.1199151451	0.5428684488	1.415835754	4.0568642957	3.4289501325	5.7039458115	10.0503796498	0.24640534
discovery	CD	M	68	6.3706036422	10.9014046644	1.4427403618	0.4315489635	2.7543254874	1.8634862312	3.978454894	6.5512279156	11.9913538119	10.637713681	7.4984949798	9.922384446	3.0865022853	3.2492978705	11.2753270045	2.5076125579	7.289905024	3.1281808373	0	9.3657667256	0.4740386945	7.3619021415	6.2646731663	0.8800199681	2.0368961352	4.8623293029	0.6268663936	8.6385208195	1.2203244153	7.5471542986	3.9166719694	7.4179668967	9.1027874633	2.4528019268	3.0629830128	5.4307283801	7.461521445	3.7540598817	1.7053601365	0.5485639938	1.1731123119	3.243787145	3.0817416027	3.2547656028	9.8541506713	0.24640534
discovery	CD	F	54	7.7377634538	11.815165577	7.3883083677	0.4315489635	3.2124469701	1.8661613549	4.4670780966	6.4874299939	11.0156530231	10.4634955498	7.2625843231	10.6785832697	3.6448038852	2.0070914002	12.1238026555	1.3369818437	7.8272683954	0.7432480575	0	9.2328373925	0.4740386945	8.0308921072	6.7157205701	0.8419926582	1.1222089092	5.7172302767	0.6268663936	9.9426690319	1.2203244153	7.6427969084	5.371424114	7.369391062	9.4795475051	2.0677919177	3.8593597143	5.3657200244	8.0000137932	3.9390529818	1.1257900586	0.3009270144	1.0119072725	1.3725220631	3.5897647048	6.1194248045	11.9912573429	0.24640534
discovery	CD	F	30	7.0918027898	11.7106107663	8.756081743	0.4315489635	4.2111913149	2.4805086029	3.0973448325	5.9119571259	12.0269391386	10.7566302489	8.0520037855	10.0229210351	4.7226112411	3.1744512918	11.0123502365	1.4768228076	8.0983768582	3.1965582577	0	8.9987254463	0.4740386945	7.9139220361	6.0536336901	0.8419926582	1.1222089092	6.3782686083	0.6268663936	9.1393395864	1.2782993075	6.8608002905	3.8791683188	6.6515589666	8.9912178758	2.5022551268	3.9093065554	4.1090126855	7.7844814286	4.4482942304	1.8934746882	0.7789329301	1.7249660625	3.5822870853	3.8240246532	1.9700167482	9.954769745	0.24640534
discovery	CD	M	55	8.7078232961	12.5494520305	9.8557571398	0.4315489635	3.3005292707	2.348202859	4.4160237507	7.3756906607	11.7428518036	10.5219099187	8.2699465844	10.8689923256	4.3448686992	2.9161071862	11.31549626	1.7623118886	8.7764969034	2.4076171596	0	9.6975872013	0.5395124983	7.8248744847	6.5909058886	1.2783143525	1.1222089092	6.7746395497	0.7215950165	10.2614215749	1.2203244153	7.140003979	5.2310988835	7.7742246244	10.3780195684	3.6346808254	4.5801759478	5.0649331955	8.4702515115	5.0967505309	5.9155303569	1.0381752926	1.4952348127	4.5551334829	4.245604367	8.3026544431	10.1634191235	0.24640534
discovery	CD	M	52	7.0122374006	12.7354925613	7.0217428168	0.4315489635	2.8453883958	1.6814854907	3.9837749376	5.8291141735	11.4852788679	10.2917633391	7.9106543127	9.9957336325	4.0907723274	1.9888107309	11.1006822581	1.2925109728	8.6870684858	2.9100953995	0	9.3636837067	0.4740386945	6.8002138537	5.8692914207	0.8419926582	1.1222089092	4.3966963778	0.6268663936	9.0084889367	1.2203244153	6.2332191069	2.9602727778	7.3550346077	9.4627062963	1.8170115845	2.2721628119	4.9761996549	7.0570822374	3.7350057914	1.1572545763	0.7423226329	0.8517327066	4.0159456996	3.6297355304	3.979137637	10.2016677553	0.24640534
discovery	CD	M	27	7.7360259352	13.077994641	5.5999205189	0.4315489635	4.1022385431	2.2576064254	4.2834831148	6.8053970543	11.7675252482	10.4369897545	8.8890756379	10.4816186737	4.6303699266	2.551286289	11.1046185663	2.440923129	9.054825638	2.447062721	0	9.4878914974	0.4740386945	7.3907019059	6.4398223113	0.8419926582	1.1222089092	5.9775645545	0.6268663936	10.451692952	1.2203244153	7.2663200404	4.6867014875	7.5017584091	8.6752549528	2.6343687776	3.8127197858	5.8790918898	8.9269930508	4.0304795067	4.5494190565	2.96136845	1.5081224228	4.6286856606	3.8021270963	6.0880938084	10.0756016795	0.24640534
discovery	CD	F	50	5.2465189404	10.9873578388	0.7534817642	0.4315489635	1.4767460366	1.3012628834	3.3127367942	5.4939713228	10.408182912	9.0631987283	6.8908783789	9.065407095	1.6243164434	2.8668038028	10.0461037466	1.0902205663	7.2126067637	1.0799299418	0	8.4282537846	0.4740386945	6.9244902672	5.3415736772	0.8419926582	1.1222089092	4.2704566158	0.6268663936	7.4193409032	1.2203244153	5.7014187448	3.5567046121	7.1915456184	7.7861995273	1.2554591712	2.1572172747	3.5006774741	6.0893586816	2.3881980126	0.7063922561	0.2491110338	0.5867916222	3.69013041	2.9248994362	4.5594853248	8.3044086459	0.24640534
discovery	CD	F	42	7.8111159539	10.8967317485	0.7534817642	0.4315489635	2.3167056653	1.6241082759	3.9048424626	7.0450731552	12.0821685535	9.7949239401	8.1425189395	10.1797800934	3.819163067	2.5098220139	9.9917027809	1.4572069453	8.4070754047	3.3021964105	0	8.9496379228	0.4740386945	7.4797071946	5.4206310061	0.8419926582	1.1222089092	6.2312237458	0.6268663936	8.6187084294	1.2203244153	7.0354725218	4.27114308	6.9914931457	8.9325314573	2.0747146594	3.4988293073	3.9180325927	7.5904424577	4.6023217254	1.0866969889	1.6504868838	0.8232001472	1.1424167416	3.4792378899	4.4808343272	9.1100904477	0.24640534
discovery	CD	M	65	7.4043326055	12.5547587065	12.406832656	0.4315489635	2.7832566457	2.2265522604	5.3050765674	6.7111053958	10.6649636113	10.5807546844	7.7050882372	10.6919872789	3.4317596296	2.5737537248	11.113259973	0.8155052166	8.4164905253	1.2626006055	0	9.2949046246	0.4831118312	8.2052454425	6.3157892759	0.9265072005	1.1222089092	4.9972832353	0.6268663936	9.2422938549	1.2203244153	6.3413807652	4.4882883647	7.6684167577	10.1664367661	2.4026186018	2.7435026652	4.6326570174	7.857783112	3.2590764015	0.8309272753	0.5151768179	0.9864903943	2.324478113	3.9004440362	4.3143408968	10.9610233814	0.24640534
discovery	CD	M	53	6.6195270534	12.5954252706	10.6556540797	0.4315489635	2.9464502797	2.2560409474	4.0786391255	6.4435279782	10.9538360266	10.3884982484	8.136069725	10.5322314345	2.518398418	2.0528396577	11.339291864	0.7365900588	7.1037874551	1.6041056671	0	9.1048135511	0.4740386945	6.7453795008	5.7046239886	1.6289639789	1.1222089092	4.9120749921	0.6268663936	9.3100536257	1.2203244153	7.1454706527	4.3002755169	7.0664439061	9.0678298632	2.3119528012	2.8219047246	4.56290479	7.6444249186	2.9631676166	1.3326245308	0.3867727653	1.0619649934	1.4708576212	3.5257184614	4.5652605586	12.0752121127	0.24640534
discovery	CD	M	33	9.0838152657	12.6103686756	12.4989173215	0.4315489635	2.6024691076	2.3507947004	3.9282663391	7.1704425583	11.3680349152	10.3331995483	8.5280413685	10.809243278	2.5403852142	2.4839086734	11.3421515012	1.5022351035	9.2998813109	3.3409529312	0	9.8288509161	0.7084933461	8.1695975762	6.1905447661	0.8419926582	1.1222089092	4.5184973429	0.6268663936	10.1243176283	1.2203244153	7.7425547788	4.6761935111	7.9090621894	9.4968194092	2.3902633707	2.9782253758	4.3884612655	7.7370386309	3.9528276927	1.0370640258	1.2394328558	1.5876807636	3.8352447025	3.8546990518	2.9648607911	10.3743900383	0.24640534
discovery	CD	M	63	8.6197685503	12.3834109934	10.2793147671	0.4315489635	3.1602630858	2.2885267127	4.1730400637	6.6452536052	10.9595038597	10.8369162702	8.2613497378	10.5711260166	4.2340224614	3.4067008532	11.4550389567	1.1072102192	7.5217375638	1.4272483222	0	9.4247831129	0.4740386945	7.6705551625	6.2038367764	0.8419926582	1.1222089092	6.158374294	0.6629161619	9.8847838101	1.2203244153	6.7611806041	4.5707657666	7.7016126857	8.6323848298	2.603768745	3.5666574816	5.10715396	7.7871852976	4.569119814	2.0190223807	0.8821348377	1.4897172873	3.3347238565	3.7682697304	3.1603936301	11.0829031425	0.24640534
discovery	CD	M	55	9.1860870393	11.667132061	0.7534817642	0.4315489635	3.1811264517	1.2316941393	3.7280128602	6.6189931556	12.1488839641	9.9486155779	8.5597238342	9.5987306172	3.8258371505	2.349198813	11.2383480588	1.2019978882	7.2365844313	3.7699138686	0	8.7371103564	0.4740386945	6.6130549443	6.2955994106	0.9921041451	1.1222089092	6.0221157843	0.6268663936	9.3447118641	1.2203244153	7.3346568823	3.9513338906	7.5717320091	9.1411875329	2.2743375932	3.0197728295	5.1212650373	7.5562935281	5.0998327049	1.3459763352	0.537837274	1.2277612444	4.2825718927	3.5540190699	5.4729465915	9.1757521112	0.24640534
discovery	CD	F	43	7.5723780278	13.2433043278	0.8743710677	0.4315489635	2.880025918	3.9789653158	4.3338301422	7.1589119182	10.9847385274	10.6619470149	8.6691915624	10.8134961741	4.3735933692	3.1670658306	11.2046022401	1.5970810974	8.4181275178	4.0057205105	0	9.5325118561	0.4740386945	9.2832833077	6.6826375856	0.8419926582	1.1222089092	7.8647270955	0.687916175	9.8264562282	1.2203244153	6.9093795926	4.9108537788	7.8112695943	9.4372223425	3.4504758745	5.8893974318	4.6627486705	8.5627781895	4.3347771725	1.455359853	1.5842543937	1.5602096038	4.8476430386	4.299159622	4.2079434318	9.9233028296	0.24640534
discovery	CD	F	38	7.2502069078	11.4877727353	4.8570332852	0.4315489635	2.1149753077	2.72334493	3.5732334399	6.5838395146	8.6655515493	10.6091633269	7.7553605831	10.4340646625	3.0213760233	4.3020187746	10.9586505921	2.4134000854	6.8943650932	1.5560168922	0	9.1869604714	0.4740386945	6.5517340713	6.1671937145	0.8419926582	1.1222089092	5.316181464	0.6268663936	8.5797726276	1.2203244153	6.141848726	3.9239965747	7.3260804254	8.0845093144	1.9922727102	2.7855598478	3.7550567848	7.7965274018	2.5210400786	0.6920420863	0.6261341908	1.0988884368	1.6848625081	3.8309445924	4.4746148881	9.3482411537	0.24640534
discovery	CD	M	29	8.9000479652	12.3708513953	1.8494938811	0.4315489635	2.6686420533	4.4501272031	3.1254273686	6.4798494558	10.2432528128	10.735522382	7.8255086708	9.9248544107	3.6733022899	2.5971975288	11.1586538861	1.1572363265	7.5514450499	1.7182677354	0	8.6523126393	0.5493070501	6.1731342014	6.4430130647	0.8419926582	1.1222089092	5.484181781	0.6268663936	9.8165760967	1.2203244153	5.68503094	3.3978832265	7.1547342715	9.3692187042	2.036456735	3.7621813444	4.4786741018	7.8765654604	3.0162630481	1.6865010565	1.1334177199	1.594533693	3.0694762329	3.9095775186	4.3782036467	8.7620780953	0.24640534
discovery	CD	M	22	9.1649364495	11.8334179726	11.1508467625	0.4315489635	2.9106085948	2.6261713294	4.0210274881	6.7725037636	12.017626162	10.1899520178	8.6832252414	10.3763735041	3.7685512762	3.6348152802	11.4354667896	2.4004471793	8.9557067079	4.0198966763	0	9.5751076217	0.8384297017	7.5731469116	6.2368484683	1.1436810438	1.1222089092	7.0777463908	1.2238525325	9.4229391163	2.089500715	8.3539938245	4.3993109261	7.2525311834	9.3284967143	2.861651782	5.1900170565	4.6728642403	8.556680417	5.449932067	2.1211754466	1.044224006	1.2520639644	3.6852012032	3.8342603469	2.7429752101	10.6503612372	0.24640534
validation	UC	F	46	7.9929292261	11.1121190228	1.1095074144	0	0.9748119605	1.2424662124	1.5375166955	5.6278314565	8.3988487995	9.5215640252	7.3481146181	9.8795720535	1.4226874072	1.3276087019	9.2541280004	0.4936569774	6.4822680349	2.3845377765	0	8.1875773631	3.7217130179	5.0052366186	4.8200340504	0.0032328361	-0.4203835041	5.1477103782	0.5033901425	9.081919628	0.0703706533	4.419758612	3.2864178928	7.9042308902	5.3101640653	1.7300826883	2.460965018	2.5874253335	6.8283576074	3.5571989599	0.5632899617	0.3686560194	0.8047376805	0.8440014938	2.0986958526	2.6881441775	10.8418062314	0
validation	UC	M	36	8.1277706061	10.1777498228	8.9427847344	0	1.4218513205	2.2412168924	2.3764288555	5.8301970965	9.3556433795	10.4732286652	7.0247647081	10.0046162535	1.1841666472	1.1916739119	9.4080623304	0.6537879974	6.6108309649	1.5505941565	0	7.3919677031	4.4589271079	7.2346776286	5.3783400704	-0.0506341301	-0.4203835041	4.1289734682	0.236817156	8.611291998	0.0703706533	5.589218172	3.1330139028	6.9317531202	4.7790710053	2.0158613783	1.371247958	2.9709445435	8.2086383574	1.8498768599	0.9542995617	0.1451234894	0.7007089905	2.3395235438	2.8138081926	2.2988318175	8.3205840614	0
validation	UC	M	46	7.1845019361	10.8824070828	-0.4078403711	0	1.2770399305	1.0124586581	2.4543683455	4.1394816265	8.0577086795	9.1697235752	7.1599161181	9.3565991235	2.2678307772	1.3807881119	10.7828840384	1.2397537574	7.7838065749	0.8260933665	0	7.9315187631	4.0919350679	6.8265620986	5.0112969304	-0.0506341301	-0.1432140035	5.0764582682	0.7645433925	8.870639118	0.0703706533	5.419045632	2.4579671628	6.4459919602	6.6046996853	1.7793065383	1.345089378	2.6999778135	7.3853127474	3.3526797699	0.9943360517	0.6112357294	0.8000352305	1.7716974238	1.8214305926	4.4676196775	8.8286093514	0
validation	UC	F	25	4.9456191161	11.1289411428	-0.4078403711	0	0.9972485605	1.9955293624	1.5201734455	5.3925501965	8.0484229095	9.2217082352	7.3598956481	9.4353649735	1.6271306772	1.7391865919	10.2967489304	0.4482518074	7.3342910249	3.3800450565	0	7.4134436031	2.5044433479	5.1929751286	5.8663154104	-0.0506341301	-0.4203835041	3.2975089182	0.236817156	9.911905858	0.0703706533	4.479450722	2.2582995128	7.7623674402	5.4447510353	1.9542421083	0.703216358	3.0641518435	7.3644668774	3.2131938199	0.7279554817	0.3432886094	0.6644273905	1.6506845438	1.9650523526	2.5941445375	8.9222559714	0
validation	UC	M	40	6.2397193761	11.2446745728	6.9176269044	0	1.8907733005	1.5514570424	1.3929012755	5.5233776665	8.4892209995	9.6299550552	7.7649548781	9.5582923935	1.7878696072	1.4812642019	10.2426817804	0.8611938274	7.6041839749	2.7289478965	0	7.9312071431	3.1419310579	5.8275764486	5.1197481504	-0.0506341301	-0.4203835041	4.1633471382	0.236817156	8.657248568	0.3188300531	5.649449922	2.5804424928	8.2383816002	5.6357211453	1.5910688283	1.475866878	3.4995979535	9.5538895674	3.7987963699	0.7158911417	0.3973737994	0.9135923405	2.5332041838	1.7982811026	2.9283634175	9.5137901414	0
validation	UC	M	38	5.4038262661	10.4880924328	8.2931856744	0	2.6215960705	1.6918773824	1.3612735555	5.2774893165	8.3403152295	9.4516393752	6.8638945781	9.7653344535	1.6804104272	0.8389458419	10.9000174014	1.2480086974	6.7191852949	1.5956166865	0	7.7178704231	2.2817316979	4.9522714086	5.0426502004	-0.0506341301	0.1223521765	2.8401128482	0.236817156	8.802432348	0.0703706533	4.900175132	2.3176127228	7.7642785402	4.7776268753	1.5800735383	0.409347178	3.6689107535	7.8772227074	2.8358230099	0.7448083217	0.1388829894	0.1059152705	1.8646060538	2.1503830826	1.3796943775	8.9599731914	0
validation	UC	M	34	6.4085794161	11.3061127228	1.3880981744	0	1.4619005705	1.5368890224	1.6329172455	5.3000862765	8.7048018695	9.8581113752	7.8592558881	9.8635259835	2.8672405672	1.5584117519	10.1666255504	0.8052132474	7.9398126949	3.3400069965	0	8.3631860031	3.4699641279	6.1614655386	5.2452375404	-0.0506341301	-0.0368355435	4.9113086282	0.236817156	8.069433848	0.0703706533	5.895384962	2.7529952128	8.1289739702	5.4432251053	1.4923197383	1.392841238	3.0249669835	7.8111878074	4.1576516999	0.8453858917	0.3050192894	1.1983315705	1.7283000438	2.2209293726	1.6346854275	8.8635885314	0
validation	UC	M	46	5.6250428561	11.1535673228	9.3062620444	0	1.8408986505	1.9352651624	1.5681182955	5.4636719265	8.3603281495	9.5291003652	7.9748716181	9.6316959635	1.1753463572	0.6272328619	10.0737763114	0.6419170774	6.2947343649	1.4219383265	0	7.6507449631	2.2633099979	4.8909860786	4.7226143004	-0.0506341301	-0.4203835041	3.0021364882	0.236817156	7.881298168	0.0703706533	6.004901392	2.6114742028	7.9122147302	5.2157949453	1.1405925983	0.666625788	2.9586822935	6.8244384874	3.0770173999	0.5512504417	0.7689217994	0.3817420205	2.7482265438	2.1338090926	1.6167114275	8.0901259814	0
validation	UC	F	21	6.2381002061	10.1228459028	10.5687705984	0	1.1221423705	1.8542277124	1.3989631055	5.9532820265	8.2202360695	9.3457067452	7.7330810281	9.7775124035	1.3673412172	1.5614162919	10.1178520704	1.0790087974	7.8256334449	3.8558618365	0	7.5224505631	2.5779048779	5.2381440386	4.8600480104	-0.0506341301	-0.4203835041	4.1513796082	0.236817156	8.799434928	0.1293687031	5.536926812	3.5138624128	8.0891722702	5.6104027953	1.6079038483	1.614171348	3.4496070935	7.4917418174	4.0733973399	0.9972253917	2.3043792894	0.4339675805	1.0820559138	2.1568545926	4.3230841875	8.4809902014	0
validation	UC	M	48	5.8367592061	11.4129647328	2.3074628144	0	1.7743002105	1.7754212324	3.5262903155	5.5503895065	8.4345234095	9.5725743552	6.5224078081	9.6731973235	1.4079843472	1.2651480519	10.9352916854	0.7007404074	7.8775419449	2.7930757365	0	8.1405796331	5.1339522379	7.8686655086	5.2199392104	0.6068340461	-0.4203835041	3.5794726982	0.2885344925	8.240417458	0.1278118831	5.415742642	3.1454901428	7.3174682202	5.7255822353	2.1549948083	1.256590518	3.5637426135	8.1388010174	2.5202553599	0.6979484817	0.3817018994	0.4958071305	1.3012023538	2.2304289826	3.3226011675	9.0521193814	0
validation	UC	M	24	7.1625827261	11.4319242728	5.2896546544	0	1.7069103605	1.6795221724	3.9696015555	5.5352512265	8.8151627795	9.9839528252	7.2592883981	9.9769078735	1.7572119072	1.0407411719	10.8512805234	1.1832848774	9.8722966049	2.7905633465	0	7.9879300031	4.7634726579	7.5124088686	5.1859338104	0.0778503761	-0.4203835041	2.8220070682	0.5313147825	10.483942598	0.2834410131	5.908268102	2.9487778328	7.5482014302	5.5528604953	1.9736233083	0.182855498	3.9158827235	7.8770783674	3.2295790599	1.3466516717	0.3659918194	0.8465857705	3.8971640438	2.4847766026	1.2055561875	9.1047889514	0
validation	UC	M	46	6.4974581761	10.4016735928	12.2185052204	0	0.7511293405	1.4746928124	1.3104380455	4.6209633765	8.3183072295	9.4405304652	6.0768474581	9.3849298035	1.2308331572	1.2417188219	10.6891619244	0.6349410174	6.2654338149	2.2281155465	0	7.5836765831	1.9082674079	4.5664707186	5.7248023004	-0.0506341301	-0.4203835041	5.2779271782	0.236817156	8.386341248	0.0703706533	5.879285782	1.4826175528	7.7388323902	5.6942993153	0.7815169883	2.231724458	3.6279795535	7.8354420774	3.6833211499	0.6254445817	0.0403271843	0.6431225605	1.0020864338	2.1920844126	2.5654550175	8.3595831514	0
validation	UC	F	45	5.8895836561	10.0980163228	7.9537245244	0	1.2741671005	1.7185600324	1.6830136155	5.2921448765	8.7423809295	9.8936170352	7.0806509781	9.8770011135	1.7283929272	1.0489405019	10.4624852984	0.5348380874	7.3221117049	2.4349794465	0	7.7948130231	3.0678170479	5.8231828686	5.5224802004	-0.0506341301	-0.4203835041	2.8673128082	0.3512560425	8.406219418	0.0703706533	5.134947982	2.9980225128	8.1498969402	4.9062789753	1.1948580883	0.997973358	3.6036728135	7.3194901274	3.1307356499	0.8721447817	0.2603838494	0.5552578005	1.6878818338	2.0762770226	2.3327475075	8.8871439414	0
validation	UC	M	48	5.0793209461	10.3263743228	5.6812054444	0	2.2796735305	2.1573104924	1.8569552255	5.2779526965	8.2585406295	9.2769190452	6.8133134381	9.4688161535	0.7113187472	2.2210620219	10.0970697904	0.5838834074	7.2042824749	3.2195463665	0	7.7717327031	3.5244514379	5.7049530986	5.4277115604	0.4501713361	-0.4203835041	4.5836613282	0.236817156	8.087531178	1.9985426431	5.601812272	2.1502749828	7.8452413702	5.4225935653	2.1939767683	1.357759598	3.7584397435	7.5760906374	4.3280587999	0.8069559317	0.9647792794	0.7867008905	1.2284584438	2.1471963926	3.5335317275	8.2714650814	0
validation	UC	M	42	6.6863642861	11.5811811428	0.8252536944	0	1.9961933305	2.0947337624	2.3534647455	5.4411150365	8.1483856595	9.3076779652	7.3086238781	9.3748164635	1.6717448372	1.3968433719	11.9587011884	0.7121641174	7.7665061049	2.5030483365	0	8.0403351231	2.9962516379	5.6226668186	4.5614363904	-0.0506341301	-0.4203835041	4.3565919582	0.236817156	8.810824088	0.0703706533	5.474461732	2.2191310828	7.1371058302	5.3981529353	1.7198283083	1.088375018	3.1864900635	7.5930373074	3.5103349399	0.7231921617	0.0403271843	0.2659675205	1.8052722838	1.7669642426	4.3936705475	8.5308349014	0
validation	UC	F	54	7.6836132661	11.0811525528	10.4854310794	0	2.3013452605	1.2681275724	1.8904984755	6.0152168465	8.8233259495	9.9700114452	8.2082092781	9.6504117235	2.5706370472	1.7725887419	11.6605662074	0.4754517974	6.3626089449	2.2623242465	0	7.3268364531	3.2218924079	5.8235736586	5.5291362204	0.1212175861	-0.4203835041	5.2979332682	0.2575108425	9.429071438	0.1675424531	6.155545382	3.1165089228	6.9564389102	5.9760229353	1.9465360083	1.820487698	4.7453212935	8.1909992674	3.6560766699	1.1728399117	0.3845321094	0.6428795005	2.6812780438	2.3180599326	6.5693884575	8.6584277714	0
validation	UC	F	27	7.2288423161	11.6265752428	-0.0560772456	0	1.7582891905	5.3838180024	2.0222715055	5.7167598765	8.4166722695	9.5569635752	7.6263775081	9.6639551735	2.2270333872	1.8910327019	9.8635285004	1.5239671274	8.6607136749	2.8122621565	0	8.4306278831	6.2201175379	9.0575347086	5.4120566304	-0.0506341301	-0.4203835041	5.2200674982	0.7278063625	8.777651988	0.0703706533	5.150506182	3.4795646328	7.1917333902	5.5501099053	1.3717794083	1.844649118	2.2701623635	7.9691786674	2.6145474399	0.6426878017	0.5269385094	0.7058893505	1.3368993038	2.0885442426	1.9797113975	9.4646503114	0
validation	UC	M	35	5.6070243061	10.9853575228	11.0406207824	0	1.8229951205	1.3219604824	1.5600709555	5.7420362065	8.3052141095	9.4405952252	6.8478163181	9.7122933935	1.9394009272	1.6913604019	10.4694933854	0.8131788974	8.0740692249	1.6512758365	0	7.8024876131	4.1538316579	6.8702392486	4.6569351404	0.1470324061	-0.4203835041	3.7473882982	0.236817156	8.318227428	0.0703706533	5.498398792	2.8322504728	8.0327827602	6.0613950053	1.6840795883	0.631662748	2.4717999935	7.5104758174	2.9719129699	0.9948394317	0.1208600194	0.5137697205	1.8587111838	2.5170732526	4.3652864775	8.6832613114	0
validation	UC	F	30	5.5345045161	11.4996008128	1.8957262344	0	1.9742844805	1.0124586581	2.1114994555	5.4968748365	7.6660411095	8.7833103952	6.6040551281	9.4592114735	2.3431687872	0.7175524819	9.7182969304	0.2860015574	7.3467645849	2.0705564165	0	7.9411389831	3.0103842979	5.6247613486	4.7336411204	-0.0506341301	-0.4203835041	5.2485503582	0.236817156	8.920269298	0.0703706533	4.828366492	2.3420671828	7.4937105602	5.5512997053	1.4487064083	1.442668638	3.3245707535	6.9821511174	2.7762948299	1.3399652417	0.4646267094	0.3364554005	1.9984118438	1.5927937526	4.7357281175	8.9778325714	0
validation	UC	M	64	7.0462111661	12.2195430528	7.1314994944	0	4.7917403305	1.3166695524	2.7165240055	4.8302252165	9.6100389695	10.7344019152	6.7906157681	9.5067286035	4.6309548872	1.1438176319	10.8550344504	1.1956700074	7.6358661749	2.3769028665	0	7.3660824231	3.3507202979	6.1127603886	5.3949900004	-0.0506341301	-0.4203835041	4.1415043182	0.3429983325	10.159078998	0.0749810831	4.945888572	2.0121574628	7.3728983202	5.2953373953	1.5947090483	0.725062378	3.9277195235	8.1854244674	3.1037072999	1.4345287117	0.3820719194	0.5719305605	3.5121419838	1.9569303226	1.0509193475	9.0045835914	0
validation	UC	F	57	5.6889882061	10.3599181428	0.0132695344	0	1.3599114605	1.7949812524	2.1185717355	5.4279430365	8.5654264995	9.7225045252	6.5863085581	10.0444312235	2.1421592472	1.1907597519	10.7178808304	0.6552026774	7.1094549149	1.6591885365	0	7.9416524231	2.6957800379	5.3679352986	5.1393784404	-0.0506341301	-0.4203835041	3.3172124282	0.236817156	8.683672178	0.0703706533	5.947911512	2.6380720828	8.0615128602	5.2284068853	1.4835692283	0.730534858	3.5433136035	7.7881482974	2.9688303399	0.9867040717	0.6150852294	0.9603036405	2.0413739238	2.1151375426	3.5443892775	9.1878959714	0
validation	UC	M	61	5.7652349961	11.6374013228	7.8111840144	0	2.1371903405	1.0140664624	3.3224920855	5.1493870765	8.4423216895	9.5686989352	7.2932246181	9.8305243535	1.6611888472	0.7752788419	10.5320453244	0.2229503974	6.9250719849	1.0711243465	0	8.2219413731	3.4156579779	6.1382920386	5.2485462504	-0.0506341301	-0.4203835041	4.2801484582	0.236817156	8.392120128	0.0703706533	5.118597942	2.4646934428	7.6960717602	5.3202874453	1.5527882583	1.525969968	3.6703320835	7.7266725974	2.5890954699	0.7675653517	0.1183684394	1.2625629905	2.6500762138	1.6180612226	3.8497528675	8.6498677214	0
validation	UC	M	22	6.9558845561	10.7931913728	6.8720520144	0	2.0896923105	2.0333835624	2.9882787555	6.1183989065	8.8360211095	9.9221690252	8.2639716581	10.2788134485	4.4039904472	2.1079501519	10.5645569064	0.9396209474	8.8143271549	4.2939546965	0	8.4862903031	3.3531932279	6.0478883986	5.2231915904	0.3674499561	-0.2633581435	6.0515257282	0.5306989525	9.384164968	0.0703706533	7.170573762	2.5729506728	8.2772381502	5.8860381853	2.4897226983	3.206319188	4.3599462035	8.9928488074	4.5223588999	1.3677272217	0.7205389294	0.9041627405	1.6454325038	2.4662376626	1.3548030575	9.3535612414	0
validation	UC	M	31	7.8343212561	10.5507839428	12.1516958974	0	2.0061721205	1.7649872024	1.8553435355	5.6301021365	8.4996217795	9.6460465452	7.0079299481	10.1952564985	3.3688576172	3.3894865419	10.3730875134	3.4192784674	6.6667527849	2.2128436265	0	8.0703761831	6.1725787079	8.9149402786	5.1608742704	0.1980013461	0.0232456365	5.4809054082	0.3484898325	9.521441458	0.0703706533	5.564332882	2.8756434828	7.5928693802	5.7031804253	1.7622337783	2.323578508	2.9978760535	8.1116240174	2.4056646099	0.6527581317	0.1986873794	0.5328712505	1.1759684538	2.3414861926	3.3232599875	8.9789756914	0
validation	UC	F	49	6.9529470361	10.4902842128	1.9535867244	0	1.4826531705	1.9690369324	2.2270288955	5.3601715465	8.6868818995	9.8082423652	7.1790712281	9.8956337435	4.8248415772	1.3518212419	10.6870373044	0.0148790374	7.1469330749	2.1554975965	0	7.4432418231	2.2790010979	4.9493384386	5.1996393504	0.1567448961	-0.0850016835	3.3979909882	0.3839152525	9.073370828	0.0703706533	5.346862332	2.4412493328	7.7436846302	4.3862851753	1.4460259483	1.215363608	3.6780166235	7.6877042274	2.8909016699	1.1874811117	0.5476970094	0.9827114405	0.9781976438	2.2666316426	2.6287885075	8.2914247314	0
validation	UC	M	51	6.8831523861	11.1900643328	10.4203138634	0	1.9788611105	1.6008983524	2.1495483455	5.5383014765	8.8148222395	9.9596949752	7.1105818681	10.0226385335	1.7140828972	1.0468391419	10.9748464434	0.6089958974	6.7964355849	1.7438301665	0	8.0722640031	3.0131940879	5.6010996686	5.6191616504	0.0058999161	-0.4203835041	3.3115122482	0.236817156	8.444670138	0.0703706533	5.970673482	2.3802085128	8.0765656702	5.2853121153	1.3524282683	0.678141628	4.2174658835	7.8250134574	2.3886177099	1.0788107417	0.3585576194	0.8349047305	0.9715236038	2.4147404726	1.6073232575	8.4401756414	0
validation	UC	F	33	6.0904563361	10.6372086728	4.8799307144	0	2.5451997205	1.4496784024	2.6256560255	6.0776193865	8.7006487095	9.8227960952	7.1995617081	9.9176715235	2.7189553872	1.5621308519	10.4501809004	0.9141013374	11.6252699049	2.5587216965	0	7.8698278731	4.3784538879	7.1292588086	5.6016304904	0.2784618861	-0.2237409035	4.4828437182	0.2405121625	8.861837348	0.8779693731	6.799994292	2.9961676428	7.3337144002	6.2039116053	1.7219325183	1.526173188	3.9765349335	8.0626896774	3.6882785599	1.1147840517	0.2648222694	1.1361419205	1.9010651338	2.2669225026	3.8773576775	9.1800606314	0
validation	UC	M	56	6.3996710261	10.5487366028	11.9322607314	0	1.6132810705	1.4876807824	2.3136792955	5.4148550765	8.8798837495	10.0502590452	6.5052501881	9.7732268535	2.6178778972	1.2338689519	11.4576841904	0.4868881474	9.1470055049	1.8238030665	0	7.5148989531	4.5146790779	7.2615295586	5.4514822604	0.3780087261	-0.4203835041	2.5241000582	0.236817156	9.088380038	0.5983262131	5.369333992	2.7101558428	7.5708606302	4.1955085853	1.7519498783	0.041372438	4.3725143635	8.8499843074	2.7130543299	1.0639268617	0.5801766694	0.6472225805	1.2626545338	2.1267156426	3.2920906775	8.2316029214	0
validation	UC	M	53	6.0696064961	11.9302653528	12.2318184154	0	2.3419246205	2.0026639124	3.0977311555	6.1819956165	8.9900042295	10.1606270752	7.6932075281	10.4556919675	2.7366532972	1.7543642519	10.7267345484	1.0300330374	8.2417236949	2.8804629765	0	8.1442941831	5.0763299279	7.7856984886	5.7448821904	0.6121981861	-0.3856638335	4.2045630182	0.3710307125	8.291108348	0.1923194131	6.466524112	3.2686821828	7.1574507802	6.4769187653	2.4754337983	1.578297218	3.4893201235	7.5390920474	3.5056823599	1.6739764217	0.5667173194	1.1249239505	1.3956803538	2.9188114326	5.0064529675	9.7552449214	0
validation	UC	M	61	7.9016238361	11.7970320728	11.5603463684	0	1.8108615205	1.7043444824	2.5393560855	5.6673097565	8.7814493895	9.9272526452	7.3769507581	10.2991308295	2.2365697472	1.9538288619	9.8982434604	0.6743743474	6.9032811949	2.7191662565	0	8.1205491531	3.4811072579	6.1872711886	5.3671882604	-0.0065615539	-0.4203835041	4.2950713282	0.5340314625	8.125345168	0.4474719131	5.697958222	3.1798430428	7.9229117102	5.7301731253	2.1979909683	1.371638378	3.1182950635	7.3288063774	3.5390547799	1.1338708217	0.5100352094	0.8339800505	1.1409725738	2.3665455326	4.4288477575	8.7666011114	0
validation	CD	F	33	6.4754818661	11.7479993928	8.3642888944	0	2.8859529205	1.7998426424	2.8724610855	5.9663898665	8.6300850895	9.7421473852	7.4045647381	9.9854465595	3.5601260072	1.9809999019	10.8461698234	1.2323535374	8.8961027149	1.8371763565	0	8.6595551331	5.4212078179	7.9921790086	5.0254321804	0.7258908561	-0.3309796735	5.3650393682	0.9298820725	9.426258818	1.5602291431	5.528937202	3.1299881828	7.5015216802	6.0430964253	2.1909035083	1.225384608	4.0921271135	8.4341973474	3.3869142999	1.2029873217	0.8992237994	0.8025481005	1.6058549138	1.9406334326	5.3534118475	9.4239159714	0
validation	CD	M	62	8.5290611461	12.4303714128	1.1028825644	0	2.5761882205	2.0553734224	3.0438616855	5.8201187165	9.1085848715	10.2578855502	7.0146792581	9.8488891315	3.6304175672	2.3702524819	11.0280009734	1.4868664874	9.4475812349	2.8140633465	0	8.4030890631	5.0868052779	7.7123721886	5.5786753304	0.2258974461	-0.3471143735	4.0877220082	0.5618748525	9.466411718	0.8152628531	5.548407462	3.8426457128	7.8491550702	6.5964296753	2.6927040483	0.991355658	4.6287433835	8.3102917474	3.3254640099	4.0134149117	0.5299297394	1.2602713505	3.5287163938	2.9674688726	6.0754780075	8.7966877614	0
validation	CD	F	33	7.5796063461	10.0930458928	4.6894218344	0	1.9437659705	1.8528481524	2.0365248655	5.7645951165	8.5877137295	9.7211632952	7.6202175981	9.6172535135	2.2640080972	2.0765773719	9.7832623904	0.9920324474	7.5608379049	2.4435595865	0	7.4194213131	3.5799478679	6.1628886886	5.0606045404	0.8202836861	-0.1937825935	5.4432196482	0.9297955225	8.872445018	0.6458272531	5.421734492	2.9315751128	7.6177763802	5.9373692853	2.2609987883	2.153035588	2.4203049235	7.0517783574	3.5429592899	1.0902075817	1.3297816094	1.0163968405	0.0016760438	4.1854034826	1.2575709475	8.5248445314	0
validation	CD	F	26	5.9069920661	11.1537950028	12.7120462344	0	1.7935521205	1.4478439224	1.8017855255	5.4937464565	8.7908603795	9.9023877652	7.4115606381	10.0448836535	1.9369052972	1.3038279519	10.1446510304	0.8549451574	8.2418973849	2.9471500865	0	9.1124811831	3.7103932979	6.4174007086	5.3846776204	-0.0506341301	-0.4203835041	3.7895239582	0.6725535325	8.637518078	0.6661558531	5.737045112	3.0163157528	8.2837806402	5.0053446253	2.1299504983	0.911127808	4.0045987635	7.8994469974	4.2920642599	1.3637313017	0.4847950594	0.7933726505	1.7523612238	2.4179906426	3.5127221775	8.7499190514	0
validation	CD	M	44	5.2117578861	10.6706967528	9.1193223844	0	2.0573111405	1.9906223624	2.9285049455	5.9355374965	9.1420721395	10.2693461552	7.2471474481	10.3813551435	2.4846736372	2.2879864019	11.1173526004	2.0397234274	7.2505074749	2.0403618065	0	8.2043687931	3.3443516079	6.0904844986	6.2082808004	0.2928722961	-0.2955695935	3.6889919982	0.236817156	8.393077348	0.0703706533	5.901185312	3.1986779528	8.3613064202	6.5237753253	2.2065626883	0.920541658	3.2819204235	7.9951816574	2.4187373699	2.1030463517	0.3552132594	0.8230466505	1.8897730938	2.6642217726	3.3991798875	9.2166681314	0
validation	CD	F	46	6.7400189461	11.9362130828	9.7976389844	0	2.2790310505	1.8306451424	3.4974639555	5.6775774165	9.0767050495	10.2401276252	7.6198544281	10.2457612335	2.8342317572	1.0720898419	11.4686733894	0.7455037674	7.9752620449	2.9045718665	0	8.4487895931	3.6438208279	6.3965738686	5.2520961704	-0.0506341301	0.0156431865	5.5611172382	0.3282502025	8.960457278	0.0703706533	6.400359582	2.9159034528	8.2236833402	5.7586798453	1.9143918783	2.389139808	4.4244042735	8.4190243174	3.5461766199	2.5441473417	1.2882827594	1.0370217105	0.8334073838	2.5875697526	4.3024766475	9.5369853214	0
validation	CD	M	39	8.4496840861	11.5397150028	11.2289252434	0	2.4406038405	2.1710375824	3.7366639655	6.1837615465	8.8341201795	9.9860019552	7.2093824781	10.5376290265	2.2025542872	1.4520228719	10.8457135624	0.6843851974	8.2750710049	1.3290526065	0	8.1652824531	4.2453892679	6.9812076486	5.0585339404	0.6473590361	-0.4203835041	3.4168400682	0.236817156	9.568794598	0.0703706533	5.522071292	4.4342364428	7.5540057402	6.2476460353	2.0467215583	0.869106068	4.5312751835	8.8253013074	2.5190152699	0.5346608117	0.3359925894	0.8559090505	0.7555280138	2.9619688926	4.0629176175	9.5848018214	0
validation	CD	F	54	6.5895899861	11.6242257128	3.7488482844	0	2.2224159605	1.8737753024	2.5256866455	5.8593980565	9.2345759695	10.3745180852	7.2293997581	10.6141602435	1.6694404372	1.0725220619	10.7564878524	0.8514659374	7.6617248849	1.3264745265	0	8.2248829731	3.7546579479	6.4428237286	6.8966553704	0.1679265561	-0.4203835041	5.1339688582	0.3367648325	9.108268578	0.2127911231	4.982000632	3.2432275628	8.1791537402	5.5048878153	1.9792668483	1.802506508	4.1288743635	8.0278549474	4.5917703699	0.6485368917	0.1921375794	1.1194674705	0.3615651138	2.9529121426	3.6877379475	8.6945752914	0
validation	CD	M	19	6.2726359561	12.0057131228	0.2621671744	0	2.1727045805	1.4619814124	1.7604083855	5.7373747565	8.3830908195	9.5026298352	7.8391391581	9.7411065735	1.8571270572	3.5436376219	11.1721688014	0.7518133474	7.4105770049	3.6593138765	0	7.8924362831	3.2918170479	6.0594402886	5.1564098104	0.3876199861	-0.4203835041	4.6203440682	0.236817156	10.602845368	0.0703706533	5.827605452	2.5868596728	7.7248754302	6.3258767253	1.6364120983	1.316823298	3.0928155235	9.1394289074	4.3926512799	1.8708384017	1.4761928694	0.9333179705	1.4543426538	2.2989036726	2.6032211375	8.1576283514	0
validation	CD	F	47	5.6562236861	11.8455158928	3.1326977244	0	1.3996159405	1.7614224424	2.4063483455	5.2122851465	8.6296933395	9.7758011752	7.5853822981	9.8743492235	1.4785214272	1.4458892219	9.9218039504	1.1421655074	6.0833965649	2.1933844965	0	8.4466278931	3.0121880279	5.6347862486	5.1382072104	-0.0506341301	-0.4203835041	3.7849850182	0.3451032825	8.425464078	0.2417984931	4.731335052	3.0186098228	7.6337752302	6.5692636153	1.8838043383	1.043659468	3.0560188035	7.6356531274	2.8746371599	0.8926198117	0.3524140894	0.8867484505	1.2970581638	2.2206708326	2.9266973775	9.4614469514	0
validation	CD	M	35	8.0122328861	12.0076498728	4.7047643444	0	2.4802592005	2.2916136824	3.0048789855	6.0141048065	8.8188521495	9.9957450452	8.0834673281	10.2701304735	1.8693794572	2.1243674319	10.6293219304	0.6148346474	8.3931364649	3.4839179465	0	8.1794754831	4.1277135779	6.7559992886	5.5021806604	0.3383213661	-0.4203835041	3.6903273882	0.6967396125	9.779240848	0.0703706533	6.358269202	3.2139990028	7.8649876102	6.3685516353	2.6999406283	1.010975648	4.4264776835	8.8871430974	3.6325187499	1.3507264317	1.8405758294	1.2826348705	1.6554918738	2.9870337526	3.9252772275	9.3753820714	0
validation	CD	M	38	6.5938823761	10.7488859028	9.9217127304	0	1.8439616905	2.0643110024	2.0828869255	5.5631158665	8.3988412195	9.4329376252	6.9296301381	9.7121724035	1.3419060872	1.2424078719	11.3604471334	0.5494056474	9.0124988449	1.8504556065	0	7.8246843931	2.5999528679	5.1829611586	5.9607493104	0.2666237061	-0.4203835041	4.1559775182	0.4691326625	8.640495588	0.0703706533	4.774675562	2.4574496228	7.6979481402	5.3047548653	1.6192303583	1.623804288	4.2708811235	7.9973507374	4.0698843399	0.9393368117	0.2712949394	0.5366202305	2.6189504738	2.2160248026	2.8680333775	8.8294441614	0
validation	CD	M	58	8.6483359661	11.3048664928	5.2478029844	0	2.3953665405	2.2699071324	3.3303973255	5.6609204665	9.2672009495	10.4564145452	7.7877572781	9.9746924435	3.7342609172	5.1495000319	11.3231541094	3.1894413274	7.0368727649	2.1331443865	0	7.8742372431	3.1512263879	5.8262670686	5.8563714804	-0.0506341301	-0.0977882535	4.5254774782	0.236817156	8.897367238	0.0703706533	5.832736932	3.2486016128	7.2154464902	6.0727185553	2.8500887983	1.104080318	3.6439386435	8.0888403374	3.4418544699	1.4186922017	0.3383236394	0.8644073605	1.8952148538	2.6365311026	5.7325525575	9.0893268414	0
validation	CD	M	56	7.6569443761	11.0456441228	-0.2861560656	0	3.1971049005	1.7514866224	3.7680784955	5.8357539665	9.7678504215	10.9048115552	7.2154361781	10.5631863495	3.5951563472	3.0096907719	11.7690663114	0.9253687374	8.4993807049	2.4732161865	0	8.1421878631	4.8382137079	7.5658747186	6.5147709004	-0.0506341301	-0.4203835041	3.9207123882	0.236817156	9.177608308	0.0703706533	6.074119372	2.7597140928	7.5046511502	6.3503155753	2.3107831183	1.493420218	4.0897377835	9.1554116574	2.9277392599	0.3335242717	0.1986233194	0.6620118305	1.6579163138	2.5341642926	6.6857050175	9.0469941914	0
validation	CD	M	60	6.5425628061	10.9015664828	8.3369112544	0	1.6265702005	1.4590803124	3.3032145755	5.6221137465	9.3708802395	10.4619860452	6.9161021281	10.1865757635	2.0082386972	2.3472364419	10.8582452374	0.9723902174	8.4216298949	2.2686105065	0	7.5462995531	3.6531165779	6.3718689486	5.6638937904	0.0957954861	-0.4203835041	3.6069827482	0.236817156	7.772318448	0.0703706533	5.141116212	3.2437257228	7.5843014002	6.4145122253	1.9925374283	0.216696378	3.9267921535	7.4050056274	3.0678303599	0.7878258217	0.3676149694	0.5414644005	0.1407179138	2.5343036226	5.2180084175	9.3807857814	0
validation	CD	M	49	5.1788142761	10.9298409628	7.8295003544	0	1.4477533005	1.4060215624	1.6780532255	5.3797843365	8.6414573895	9.8317549852	6.7737316181	9.8612456935	1.7330844472	1.0997095919	10.8922730884	0.1982203374	6.7348085749	1.8155617465	0	7.7830599931	2.7442987579	5.4137128786	5.3076893404	-0.0506341301	-0.4203835041	3.0428748182	0.236817156	7.926573378	0.0703706533	5.417129262	2.8249936328	8.0019225102	5.3420565353	1.2409321183	0.232178458	4.0241212835	8.0317311074	2.2202501799	0.9192837217	0.2990068394	0.3207720405	1.2166039738	2.5594688026	2.9460479375	9.0682091814	0
validation	CD	M	36	8.1120169761	11.5424494628	6.0772462744	0	1.4951658005	1.3397974024	2.2206831955	5.2900160865	8.7869487595	9.9203996352	6.9433551581	9.6285494335	3.9837043072	2.7648184519	9.7424625604	2.0357085974	8.7978702549	3.1911266065	0	7.9117500631	5.2007676179	8.0439829286	5.1098563104	-0.0506341301	0.2230757865	6.8635451482	0.2744452025	8.725691038	0.0703706533	5.004590002	2.4787486028	7.2926768602	6.7143197053	2.5452420083	2.490428898	2.2117215535	8.0788473074	4.4223307399	0.9699730717	0.4244967194	0.5840363205	4.1383179538	2.3473481626	7.9108677775	8.7613270714	0
validation	CD	M	50	6.5157378261	10.6963910428	6.0147077544	0	1.5110470905	1.7234842824	2.3093399155	5.3584216765	8.4894116795	9.6247731852	7.3324321281	9.7806079335	1.7880699272	1.3179955819	10.4259458444	0.5468185674	7.4718399249	1.3840882765	0	7.6579966831	3.1509384579	5.7552090886	4.7842581804	-0.0506341301	-0.4203835041	4.3682008982	0.236817156	8.211901718	0.5359845431	5.822602702	3.0155081328	7.6483476702	5.0933083253	1.8949373583	1.054510258	3.7646055235	7.9733908674	3.0175982099	0.8602376617	0.4346475694	1.8972293905	2.3559082138	2.3023749726	2.6695317075	8.5752736614	0
validation	CD	F	48	7.5867773561	11.6058990628	10.4366245174	0	2.0104723805	1.9971151224	2.4717335255	6.2329094865	9.0367810995	10.1679280652	7.1661947981	10.4815235865	1.9489724572	1.4594280319	10.6083400034	0.8135893974	7.7503602049	0.6862186065	0	8.2410516631	3.9103305179	6.6019533386	5.3351565104	0.1732044061	-0.4203835041	4.1298956882	0.5874029625	9.144778568	0.0703706533	6.351678342	3.8058210028	7.6301888602	6.0387035053	2.7099501283	1.914473848	4.1143296935	8.5006246774	2.3083926099	1.1557187817	1.0103956094	1.1896853705	1.6365081338	3.0492730826	3.8995381675	9.1262582914	0
validation	CD	M	42	7.7164936161	11.2852028228	11.4243354314	0	1.9602459905	1.5653309824	2.0627723755	5.6391910965	8.2719842395	9.4209286952	6.5562021081	9.8586614835	1.5295586472	2.4556180419	10.6989360404	0.5286591674	7.6578315949	2.7127191665	0	7.6501463531	5.9681401179	8.7732971386	5.2238901404	0.0858248361	-0.4203835041	4.5223712882	0.236817156	9.003702558	0.0703706533	5.930920972	3.1147855928	8.1229788702	5.8812209053	1.5619902383	1.413359918	3.4277062135	8.7135963174	3.7524853699	1.1139770017	0.2937008694	0.3837280105	1.1520446838	2.1260644826	2.7038590175	8.6205190814	0
validation	CD	F	20	8.3128165461	11.9752300428	10.1161906044	0	3.1372192505	1.2278692024	2.7506731155	5.8214975165	9.0382068995	10.1293297852	7.3462143481	10.3825579735	4.3353535072	1.8851016419	10.9625242604	2.9319795674	9.1233217249	2.5892553065	0	8.1597840631	4.6590708579	7.4431132286	6.5524381404	-0.0506341301	-0.4203835041	5.3076255482	0.236817156	10.480356288	0.0703706533	5.983443692	3.3750242528	7.4717846202	5.8640262753	1.5543895583	1.715817688	3.3669694335	7.8557491974	3.2128388899	1.7096213017	0.9292967394	0.8461838905	3.6159734038	2.0904448126	10.2167789375	9.7269230314	0
validation	CD	M	22	7.7109711961	11.5106595428	7.1967296044	0	2.5791640105	1.0124586581	2.0795449355	5.9678176865	8.2679901995	9.4290184152	7.4853542981	9.9971819635	2.2926443572	2.6520163119	10.6444311304	0.9687307174	8.1070769049	1.2064378265	0	8.1534743031	4.6251178679	7.4411060586	5.7727677704	0.0529560461	-0.3806255835	5.0052931382	0.3786090825	9.497654288	0.0703706533	5.773742322	3.2242350728	7.4531261102	5.8892817353	2.3133312583	1.595696328	3.3677442335	8.3589558974	3.6764957199	1.1776755317	0.6551764494	1.1099455905	1.8846391538	2.3025476226	4.2261662975	9.8320225414	0
validation	CD	F	21	7.5898528461	10.7615090928	4.0267793644	0	2.0616022805	2.1355374924	1.7964054155	5.8653457465	8.9949701695	10.1204653652	7.4202215381	10.3722127635	2.5330106572	1.4493635819	10.9718252454	1.3047952274	7.8346853249	2.3785639965	0	8.0966311431	4.1781550779	6.8874550486	5.4560881404	-0.0506341301	-0.4203835041	5.0864006382	0.236817156	9.687727798	0.0703706533	5.132476942	3.2821604328	7.9302424702	5.2367764353	2.6349045283	2.341774168	4.8996029735	7.9398307374	4.0335078499	1.2149402517	0.4452252694	1.3820840205	2.4310253238	2.8856755126	3.5243742775	9.5246025914	0
validation	CD	M	30	6.5739744161	10.9283608028	7.4619258944	0	1.3737515105	1.2039870224	2.2718391455	5.5564207165	8.6907995595	9.8319366152	7.2618548081	9.7159300835	1.0921426972	1.2181325919	10.4045807704	0.5852840574	7.3742418949	3.4373322065	0	7.9092874031	3.0843936579	5.8218285186	5.5869238504	-0.0506341301	-0.4203835041	3.1577368982	0.236817156	8.654423828	0.0703706533	5.455494282	2.7249476928	7.2989731602	5.8509882353	1.8570384383	0.625389508	3.7371109635	7.8830092574	3.2511359699	0.8006881017	0.1376652794	0.5212276605	1.3860547738	2.2711976726	3.2273037175	9.2419779314	0
validation	CD	M	42	6.8542402561	10.4632872428	10.1115620424	0	2.4311507205	1.8442687124	3.3862692755	6.1764382765	8.5558400395	9.7301660152	7.1871147681	10.0575070135	1.5598298672	2.3033554319	10.7341560294	1.1413246574	9.3750734249	3.1511664865	0	7.9249029131	4.5639008579	7.1291211486	5.4611303804	0.3836701361	-0.3384429935	3.4163712582	0.5957842025	8.381721138	1.7659216331	6.147588932	4.5011025328	7.8896095402	6.2748209253	2.7659894383	0.679169628	3.5650157735	8.2852615074	3.3174573499	1.4020759017	1.0845368394	0.8676599005	1.5962666338	2.4986030726	5.3208959475	8.7246727214	0
validation	CD	M	43	6.3046103261	11.0009184628	2.0895305244	0	1.1005066205	2.7218653824	1.9935229555	5.3321414165	8.2844023695	9.3818771052	7.5917030781	9.7066371735	2.5080405272	1.0812106519	11.0848114524	0.5536195474	7.4253131249	0.7855393165	0	7.6065693231	2.4193950079	5.0860460386	5.3974101704	-0.0506341301	-0.4203835041	4.3146569282	0.236817156	9.426576478	0.0703706533	6.119262862	3.2184278728	8.1749130002	4.9622671653	1.4347961483	1.674451688	4.1048870235	7.9438140974	3.9552404899	1.1023809817	0.3184051994	0.6862053105	1.3173854138	2.6698504426	3.2653686575	8.8275455914	0
validation	CD	M	61	6.2645345061	11.3524845728	11.6439506634	0	1.0326124905	2.3367463424	3.3051878755	6.2303102165	8.9213011795	10.0736716452	6.7608173981	10.5605117925	2.3960505172	2.4412111119	10.1317270804	0.2586503574	6.7704372049	1.3391474965	0	8.1864412931	3.3042954579	5.9849066286	5.8845557904	-0.0506341301	-0.4203835041	3.2660906482	0.236817156	8.583065888	0.0703706533	5.611916742	3.4504744628	8.2750847402	5.6309388753	2.3746339383	0.942195818	2.9844118635	7.3089510074	1.8465858799	0.6760057317	0.0403271843	0.7486148105	-0.3529822516	2.7222936226	4.8934375175	8.7607417414	0
validation	CD	M	58	6.5633164461	11.8538770028	4.8852614844	0	2.2352917805	1.6386502624	3.0575590255	5.2871792365	9.1548850195	10.3233056352	7.3727048181	9.9700678435	2.9837819772	1.5924210919	11.1955705074	1.4772090374	8.1916094249	2.4730386665	0	8.6038047631	3.9736357679	6.7248585086	5.7446276604	-0.0506341301	-0.4203835041	3.8510376682	0.236817156	9.198618338	0.0977582631	5.655242912	3.3068953028	6.9074913702	6.2710307853	2.1607835983	1.402586418	4.1316864335	8.4418156174	2.7036673899	1.0730535117	0.3920490494	1.1396403705	1.7744167838	2.4930680026	4.3406972975	9.2443327614	0
validation	CD	M	46	6.0808680961	11.5297898728	3.7686546644	0	2.1735534605	1.3632430324	2.0801525255	5.6343493665	8.3661703995	9.4802768152	6.6789131181	9.6870447335	3.1480505872	2.8449572719	10.8323432804	1.2557741574	7.4054415049	2.4720448865	0	7.8692526031	3.7789942579	6.5989833786	4.9153679904	-0.0506341301	-0.4203835041	3.9025451482	0.3523213825	8.622282818	0.3849578931	4.878437842	1.9238134828	7.8972200502	5.9278497253	1.8663278283	0.900115268	3.9643480235	8.3032195674	3.9596077399	0.9589045417	0.0403271843	0.4505247905	1.6591984238	2.2268083026	4.2793765875	9.0482125214	0
validation	CD	F	56	6.5597360961	11.1498798228	4.1195992444	0	3.0394019405	2.1291199024	3.8445512055	5.8737501165	9.3310674695	10.4579130152	6.9269406681	10.5314483335	6.5599975272	1.8495833119	10.8082042904	0.4975236774	8.5963656849	2.4614389065	0	8.2248669031	4.9140560679	7.7576501986	6.0516611404	0.0401068961	-0.4203835041	5.1694748882	0.236817156	8.737949818	0.0703706533	5.816052662	3.2471588428	8.5329181702	6.5886868053	2.2960755683	1.868039858	4.0569740535	8.6630131574	3.2783485499	1.9589449417	2.4516004094	1.4936549805	4.1040767138	3.0411337526	3.4516719575	9.0792203114	0
validation	control	M	35	7.0182224761	11.5482693628	-0.4078403711	0	1.4464134305	2.3021585624	2.0632077055	6.2970441965	9.4982501395	10.6284898352	7.7965495481	10.6941086935	1.7578601172	1.3445469619	10.8657710104	0.7304792374	8.2075651049	1.9002863665	0	8.5069285331	3.3788371879	6.0712454386	5.6251533804	0.0283813761	-0.4203835041	4.5489332082	0.236817156	8.710013028	0.6967976031	6.522616732	4.0121843028	8.4746026002	6.5450738853	2.6808703483	1.677777488	3.8704582535	8.3184920174	3.9408096599	0.5397324717	0.4353512594	1.0987035805	0.6829004838	3.0275937726	2.8166662975	9.1952057414	0
validation	control	M	49	8.1251766261	10.8163881728	8.8890084544	0	1.6450394305	2.1749920724	2.1761686955	5.8404558865	8.8201786295	9.9425026852	8.1164748481	9.9399714835	2.0406245272	1.2190919219	11.0270913494	0.3769570674	7.3170381549	2.6297332965	0	8.1043376831	3.2441719879	5.9734047986	5.6800092404	-0.0506341301	-0.4203835041	5.1914142282	0.2794834925	8.725300608	0.0703706533	6.325603292	3.1179383428	7.6802606102	6.0607471953	1.4700237783	1.723035398	4.4541767835	7.7985678574	4.3928686799	1.2066284517	0.2218481694	0.6207686605	0.4320162138	2.3943677926	5.2154630775	8.7561432314	0
validation	control	F	50	9.6756786261	11.8820819328	0.8229214144	0	2.9259869605	2.4668144724	3.0539020255	6.4800834765	8.9846446595	10.0258771352	7.7851000881	10.4603778965	2.8079573672	2.8259354519	11.5920790244	2.2578128274	9.1826623849	3.7118701265	0	8.3520435631	4.6966132079	7.3306914586	5.5803977004	1.8613853361	1.1486767665	5.6572953882	2.1614933925	9.529108218	2.3056641231	6.627010862	2.9995498128	7.9458317502	5.3781016253	3.0315743583	3.691222158	5.4688571535	8.3768332574	5.3878410099	1.5339437217	3.3737855594	2.2606756305	1.3388277738	3.2538246526	3.3003069075	9.4984022614	0
validation	control	F	51	8.2014415061	11.1913951828	10.0997844104	0	1.6244789205	2.7446939924	2.7312726255	6.5856623365	9.2052666795	10.3445893552	8.2415653381	10.9228907655	2.0880857072	1.4770545019	11.0282320584	0.5373442774	7.9318860249	2.3357293865	0	8.4808583131	2.7975827679	5.5503954286	5.4610150704	0.5777766761	1.0374932865	5.5089229682	0.3015903325	9.314445798	0.7556673331	6.131414742	4.1660138628	7.9976265302	5.9184372153	2.7830715183	2.905985388	3.5578950435	7.6488144174	4.4769929599	1.1155313517	0.6282412394	1.0272254405	2.3096578738	3.1246676226	3.3113665875	9.1965673314	0
validation	control	M	39	7.3637802861	11.2089466228	7.4985747344	0	1.5171292605	1.7073701324	1.6769173055	5.6062805965	8.7140879995	9.8713082452	7.9268734381	9.7652965235	1.4583774172	1.7526662919	11.2150921294	0.4441001374	8.1206756449	1.8610340065	0	8.1302908431	3.5884567579	6.2629980886	5.3398686204	-0.0506341301	-0.4203835041	4.1963346882	0.236817156	9.037058028	0.2577937231	5.561866422	3.3169790028	8.0999146702	5.5268371753	2.2499802383	1.541895778	3.9539067135	7.5804862274	3.2089861699	0.5478528817	0.0403271843	0.6240632105	0.4907494738	2.0565371626	4.2489118975	8.6016010414	0
validation	control	M	22	6.5317113661	11.0832759028	11.9680765154	0	1.0214636305	1.4786385024	1.6670602255	6.1157688565	8.4891979595	9.5930584652	7.2088150281	10.1196862635	0.9161732172	1.4290816919	10.5350246004	0.1101365574	7.0644231849	1.1508355065	0	7.8489541231	2.7188970279	5.4219782986	6.3657262104	0.1905538661	-0.4203835041	3.4014151282	0.236817156	8.982056008	0.0703706533	6.208811132	3.1378778328	8.2677891802	5.7669044053	2.5333020383	1.716262028	3.2447373035	7.4376826574	2.8626092999	1.2898217717	0.3840357494	0.5529119005	-0.0020634362	2.8376771126	1.6481839175	8.7106725914	0
validation	control	M	43	7.5203746661	11.7532509828	1.7715468144	0	1.9991493405	2.3085487624	2.5300262055	6.1539964765	9.0828218395	10.2304677652	8.1184569281	10.5627554835	2.0723572072	1.2565208119	11.5565319234	0.8161228074	8.2532498249	1.8491128565	0	8.6105011331	2.9677343479	5.5865696886	5.4250990804	-0.0506341301	-0.4203835041	5.2263642482	0.4457308525	9.143958048	0.0703706533	6.127103732	3.4750109928	8.2549800302	6.2286380653	1.4565945283	2.669381328	3.7283746435	8.3156104674	4.2532963599	1.2359175717	0.4497419394	0.8624895505	0.5024533338	3.1526241026	4.2062981875	9.3468037614	0
validation	control	M	38	7.7236378961	12.4798793128	0.1543288544	0	2.3563930905	2.3886265424	2.9178210155	6.4542503665	9.4143933495	10.5152631852	8.2926523081	10.8773851335	1.6707537072	3.0116148619	12.3402438504	1.0578340974	9.8536686149	1.5771792765	0	8.8762023631	3.4380928979	6.1708370986	6.7755091804	0.1676407661	-0.4203835041	4.4609689282	0.236817156	9.764485738	0.0703706533	7.211008612	4.0489133128	8.6375799402	6.0581838553	2.4587329183	2.396100148	4.3471329435	8.6481141874	3.5383458199	1.6216963317	0.4370729694	0.8737772705	-0.1519076062	3.2018152126	3.3720061875	9.4975456714	0
validation	control	M	26	6.9335901661	10.8697847828	3.9935724144	0	0.5875057305	1.8948072224	1.3208231355	5.5077381265	8.6555688895	9.7962159552	7.7385220081	10.0948853135	1.5180018772	1.2640555619	10.8020528914	0.3538860874	6.8332796149	1.6188881165	0	8.3670402231	2.5878832779	5.2312954586	6.2529970104	-0.0506341301	-0.4203835041	4.8179092782	0.236817156	8.779968038	0.0703706533	5.584623712	2.8088054328	8.4028980402	5.1486670353	1.5428261183	2.447547298	3.1888455435	7.5950902074	3.5032641099	1.4159783317	0.4306556694	0.8619428605	1.6524208738	2.5639343026	1.6330459075	8.9550163214	0
validation	control	F	20	7.5038955061	11.1828002228	11.0528310604	0	2.1033561305	1.2767431224	1.7847972255	6.0639262965	8.2980874995	9.4246733052	7.7890716281	9.9892541635	2.2179844372	1.0213529019	10.5365177384	0.5587678874	6.9238804149	1.8696888565	0	7.9803755631	2.6165743779	5.1815059286	5.4644248004	-0.0506341301	-0.4203835041	5.2201054882	0.236817156	9.030842638	0.0703706533	5.782557042	3.0759112428	7.9348683402	5.1392040253	1.7790622883	2.164335358	3.2709675035	6.8156216574	3.9199501499	1.1252383417	0.2959273094	0.8124470605	0.5644457538	1.9592967326	6.2270562275	9.2226112914	0
validation	control	M	50	7.6960511961	10.7074291128	11.5463501154	0	1.7102415905	1.8314360724	2.4508215655	5.8370353065	8.9089786265	10.0514331052	7.8558327881	10.0743395955	1.5203785372	1.2303705819	10.9182488794	1.5851286674	7.6484017149	1.8513919965	0	8.5260519131	2.9183437679	5.6058846086	5.4415387904	-0.0379596239	-0.4203835041	5.2487313182	0.236817156	8.755099768	0.0908343231	6.221574612	2.9645602528	7.6622998802	6.2459596553	1.6295184483	2.176398128	4.0018022735	7.4892580474	2.7556910999	1.0580192017	0.4121513094	0.6895769805	2.1230427038	2.3786914626	3.2358489775	9.0352752414	0
validation	control	M	41	7.7970326661	10.7938502428	5.8486341444	0	1.8579332905	2.0556499524	2.1480746655	5.6198836465	8.6553372095	9.8121490152	7.6873806081	10.3673872435	2.5844593972	2.0489512819	10.8725783384	0.3854639374	7.4546388449	2.1477728965	0	8.3880178531	3.3496278379	5.9020882586	4.8091644104	0.0004088961	-0.4203835041	5.5207309882	0.236817156	7.955601198	0.5796008731	6.250305152	3.4845240828	7.5804119202	5.2176524653	2.1053869783	2.629836198	3.0917373635	7.8412816274	4.0210760599	1.2620818217	0.8294871694	0.9475292005	1.8448954438	2.6652463926	5.2322364375	8.6635709114	0
validation	control	F	52	7.4886825961	10.8679016728	7.1759107144	0	1.8108964705	1.5116458724	2.0343956155	5.9249101165	9.2032848495	10.3321202952	8.3645667581	10.2115401935	2.1676836272	1.2477093619	11.7531894984	0.5380655774	7.6814970849	1.1605563565	0	8.3033939931	2.8825529479	5.5344384186	5.3053830704	-0.0506341301	-0.4203835041	4.2709061782	0.2466416925	8.880397878	0.2687198831	6.418029662	3.7968703228	7.8761644102	5.7910309853	1.8441694383	2.223676928	4.7048505435	7.7884246574	3.6422040599	1.1560214717	0.2749522994	1.7177946605	0.8722981138	2.3723673726	3.4767838375	9.0864174914	0
validation	control	M	57	9.1147911161	12.4929016228	7.9960429944	0	2.6724215305	2.0124106224	2.4701668555	6.4349784065	9.2054186095	10.3169541952	8.5247000281	10.5440312035	2.3218064172	1.1741834919	11.4429945594	0.4827728174	8.6998402349	2.9893599565	0	8.6943038331	3.7073210179	6.4079975386	5.8817588804	0.1992167461	-0.4203835041	5.6243640382	0.236817156	9.667424158	0.2244105631	6.504135492	3.6238447428	8.5823262002	6.4207984453	2.2569192683	2.862320498	4.9251764635	8.0725530274	4.3759957399	1.3362000117	0.3097060994	1.4471881505	2.7049410138	3.0860917426	3.0902040375	9.4569714414	0
validation	control	M	54	6.9373597261	10.8557318428	9.1543750444	0	1.6143550205	1.5956979624	2.7346881555	5.5491860565	8.7162157095	9.8649359352	7.3691292781	9.7158641535	1.0697631672	1.2450280319	10.7952081894	0.0027953174	7.7445412949	1.4539077765	0	8.0253279131	2.8466358679	5.4841990686	4.9068421104	-0.0506341301	-0.4203835041	4.4133687482	0.236817156	8.694863958	0.0703706533	6.187944602	2.0677692328	7.8092817602	5.6550161553	1.6894339183	2.013148998	4.0999005335	8.3408887074	3.3633696099	0.8144787417	0.0403271843	1.0427311005	0.1662701738	2.0473976626	2.9387625375	8.3926440414	0
validation	control	M	45	7.2356269261	10.8560254228	-0.4078403711	0	1.8115051305	2.0555635324	3.2312822655	6.2591531265	9.1439939795	10.3059172652	7.1559275381	10.2491217035	2.2123982772	1.6116505119	10.5170759704	0.1688718674	9.8908736949	2.7516215265	0	8.2637049631	6.1535617279	8.9465627586	5.7074831804	-0.0506341301	-0.4203835041	4.8116786382	0.236817156	8.576841978	0.0703706533	6.756070852	2.8014829528	8.0557788702	6.4553789953	2.9382155283	1.558132838	3.3133551235	7.6554409774	3.9997815999	0.5257881417	0.1519110694	0.7963765705	0.8758795238	2.5364661126	5.7312623375	11.4325595814	0
validation	control	M	51	9.4886570461	12.1315552428	-0.4078403711	0	3.0039403905	1.8087193824	3.1015605355	5.3452568265	8.5125409695	9.6196699852	8.1083319981	9.9593969935	2.1866417872	1.6647927419	11.0636472144	0.3436209874	7.6434405849	2.5511169665	0	8.5719194931	2.6925744879	5.3547637386	5.3519915404	-0.0480219139	-0.4203835041	6.0315660382	0.2915834125	9.246214518	0.0703706533	6.489695352	2.6000350128	8.0971082902	6.0424888853	1.5235856683	3.159458378	4.4142736235	8.4021538374	5.1767323599	1.0719546717	0.2919662594	1.5164120905	1.8998714238	1.9790799226	5.3592472875	8.8533221814	0
validation	control	M	58	7.8905379061	12.0820173728	10.7660799024	0	1.6435825605	2.3282719624	2.1967876355	5.8055452965	8.8773258995	10.0108472152	7.6232612881	10.8284219695	1.7123005872	0.8230034119	11.3708029954	0.1612792374	7.7957998049	3.2707137565	0	8.8119685931	3.5977024179	6.3313853186	6.6399798704	-0.0506341301	-0.4203835041	5.1053900182	0.236817156	8.667633688	0.0703706533	6.493187162	3.3551524828	8.0651575002	5.4576445753	2.2375480383	2.375587258	4.0546500635	8.0784048474	3.9624502499	0.6079391217	0.2759235094	0.8556875705	1.5960286938	2.7110849126	2.9042052875	8.7273562314	0
validation	control	M	64	8.7785040761	11.2147760628	9.1016812444	0	1.4581547405	1.8005194724	1.8925575955	5.9598436865	8.7740378695	9.9505788352	7.2227193881	10.0022637035	1.8904273572	1.3008538519	10.4005384204	0.5738587174	6.5998129349	2.5302028465	0	8.1255307531	3.3979289379	6.1803906286	6.7744445704	0.2244238561	-0.4203835041	5.3085427782	0.3318519025	7.557832988	0.0703706533	5.952657762	2.7695040928	8.5195116102	5.8025921153	2.0521364883	2.674159718	3.1653068335	7.5641174974	4.2793808399	0.6533731217	0.0717673994	1.2249954805	1.2847155438	1.9380754226	3.5457244775	8.7708638514	0
validation	control	F	50	9.6756680161	10.4227825228	7.3851424644	0	1.7416501105	1.5692698624	1.9815099455	5.3964518465	8.5706383595	9.6725764952	7.4679033981	9.5304552035	1.7027503272	0.8358123919	10.9879732404	0.3452701574	7.6600871649	2.3288935365	0	7.6853395331	3.2653801679	5.8901431386	5.0268118504	-0.0506341301	-0.2252014435	4.8356017482	0.4549779825	9.013701988	0.0703706533	6.192862172	2.6264865328	7.9201368402	5.3444557653	1.5382943283	1.860548228	2.9780202635	7.8068574474	4.5582593499	0.5408199117	0.6418579894	0.4817473605	1.1196668038	2.6304963526	2.8470209875	8.7118980114	0
validation	control	M	49	9.8859851561	10.7257190528	10.6288339864	0	2.3281608805	1.5982159624	1.9405685655	5.2833028465	8.7424176295	9.8990115452	7.6124848381	9.8233970035	1.7718262172	0.7989475219	10.6044620074	0.9038121474	9.1440041749	2.4204510865	0	7.7136915031	4.9420607979	7.7465306886	5.0114647304	-0.0506341301	-0.4203835041	4.8187605682	0.236817156	8.624760698	1.1187646531	6.618614552	2.6093471628	7.8424001902	5.4209606453	1.8058521983	1.890014438	3.3701291035	7.9196767074	4.1149718099	0.9456106817	0.8027504594	0.6904210105	2.0760511838	2.3721635426	3.9140625975	8.8299482214	0
validation	control	F	57	9.9235038361	11.4507909928	10.6149225904	0	2.1194962805	1.5954384324	2.5417758855	5.7763581565	9.1336070795	10.3043468352	7.2061878281	10.2893986435	2.3391050372	1.7407813319	10.8692701894	0.3891021974	7.0981469649	3.0948793165	0	8.3421444431	3.8149027279	6.4509905986	5.7698953904	-0.0506341301	-0.4203835041	5.3836886382	0.236817156	8.367088548	0.0703706533	6.548827402	4.2222454328	7.6534173202	5.5305117953	1.7715358883	2.326200938	3.8525750535	7.9379818474	4.5266922799	1.4422404117	0.1344298194	1.3171060005	1.1862713538	2.8343525726	5.3829077975	8.8968200614	0
validation	control	F	32	8.4563084561	10.7989948728	6.6524274644	0	1.1680721705	1.8905636324	2.1132311855	5.8567511365	8.8830817495	10.0546872152	6.9078101381	10.0565865435	1.1825940672	1.3713396319	10.1314850204	0.5560299974	6.2985499449	2.0994151565	0	7.9861210031	3.2270269679	5.9855583586	5.8920808304	0.2126526261	-0.2321404235	5.3859683882	0.2721031125	7.760532958	0.0703706533	5.960196762	3.4914259628	7.3872744402	6.4141456453	1.2265840383	2.253712408	2.7437072435	6.9593805074	4.0810464799	0.7568615117	0.2132633894	1.2117561305	-0.3529822516	2.7128688126	2.2816351675	8.8153334014	0
validation	control	F	23	9.1879244861	11.2218249728	2.9535729444	0	2.5516450605	1.8718763224	1.8533943255	5.6294187765	8.6226986995	9.7870465952	7.7874404681	10.2036206435	2.2864127972	1.4322691819	10.6602559504	0.4210933974	7.6129664449	3.0451729565	0	8.1771557831	2.6432605379	5.3053433986	5.1153964204	-0.0506341301	-0.4203835041	5.9041532882	0.236817156	8.905269178	0.3803951931	6.407045932	2.9752291628	7.8041911702	5.9695296953	1.6170408783	2.778170718	2.8220795435	7.1361310574	4.7580645499	0.8820177117	0.0482211294	0.6443553805	1.5472107138	1.9825533126	2.6219853275	8.8447500214	0
validation	control	M	66	6.2590093161	11.2365782628	-0.2066686656	0	1.6469835105	1.7598185624	2.2733428255	5.6711187765	8.6286169695	9.7436048952	7.6806509281	9.9742482735	1.3836767572	1.3723194019	11.2382571894	0.1474741074	7.9335995149	1.4574695265	0	7.8907441731	3.8982318579	6.6939075086	5.7936885804	-0.0506341301	-0.4203835041	3.5076733382	0.236817156	9.062286188	0.0703706533	5.552764842	2.0585597228	8.0515842902	5.3152862853	1.4819457583	0.937601158	4.4468061335	8.2203546574	2.9835532999	1.0631930117	0.2741549494	0.9113921905	1.6752355338	2.4560505226	5.1713785275	8.6087556714	0
validation	control	M	67	7.0680993461	11.0988756828	10.2529198814	0	1.6355291805	1.4812574524	2.9462530355	5.0640457865	8.8809041495	10.0374922552	7.4036803381	9.8420313635	3.2897290572	1.1163719119	10.4008466904	0.4412894874	7.8652413149	1.4300590865	0	7.8978333731	4.7605876179	7.5871291386	6.1049070204	-0.0506341301	0.1113235865	5.0290648982	0.236817156	9.122825708	0.0703706533	5.893470402	1.8339364628	8.1057377102	5.2894688253	1.4102236483	1.505356678	3.4507338735	7.5878431474	3.4999797799	0.8702536117	0.1152161294	0.7107564705	0.9212031738	2.2347308426	2.2700551975	8.7230521914	0
validation	control	M	43	6.0322030761	10.6233793028	3.9298507644	0	0.9917543805	2.0383390324	2.1229819155	5.5666906465	8.8718138995	10.0183568352	7.4544384081	10.1299051635	1.6378647972	0.8188539819	10.5306090504	0.1641489274	7.1683933649	1.2025412565	0	8.3577603731	2.8648252779	5.4147958186	5.4165928404	0.0759211361	-0.4203835041	3.3259586882	0.8449585325	7.984560328	0.1135158531	5.913586212	2.4644376728	8.2307941002	5.2938030853	1.5694229783	0.485386828	3.4500241335	7.2995402574	2.8696337199	1.4040208117	0.1504710894	0.8201636205	0.7778113538	2.2711622526	2.4034390375	8.6276530414	0
validation	control	M	46	6.9548465161	11.4308144928	7.6595077444	0	1.4503563305	1.6657271224	2.0661817855	6.0702907165	8.7721496895	9.9064628452	7.7464930381	10.0341917135	1.1198883272	1.1573144419	11.0446982314	0.6944016474	7.9596420049	2.1848450565	0	8.3594278931	2.8050399779	5.3671780386	5.3834342804	0.1826182161	0.7318265165	4.4847744082	0.6128119025	9.225916908	0.5951627631	6.805812552	3.7025061628	8.2649878102	6.1872510653	2.6060353383	2.073473928	4.4427516035	7.5518943474	3.6724128099	1.2110355117	0.6084613194	1.0551193705	3.0169562238	2.5861492826	3.4198866975	8.9612569914	0
validation	control	F	32	6.8356340461	11.2055125128	9.5540441644	0	1.1368356205	1.0124586581	1.6566695955	5.6040900965	8.4509812895	9.5448004852	7.9271726981	9.6019337735	1.7227612372	1.8440087919	10.3271179404	1.0419138474	7.6635641549	2.1673380765	0	7.6044210031	3.8308525479	6.5607590486	5.3482353404	-0.0506341301	-0.3898480635	4.4322019282	0.236817156	8.438199308	0.0703706533	5.267117062	2.7432356428	7.7180654602	5.4595785953	1.5243330583	1.720865798	2.2989211335	7.2265343674	3.8400069299	0.5017931417	0.2830774394	0.6521047905	1.7391562938	2.1256754526	2.7990858575	8.6910703214	0
validation	control	F	22	7.3813949661	10.6631117328	5.0052060044	0	1.4548247805	1.8230209524	1.9353677155	6.0500883765	8.5616718995	9.6784902552	7.3287378981	10.1864323135	1.7490886772	1.5724214219	10.4374660704	0.3035699674	7.5755052649	2.2801561865	0	8.4090440631	3.5449166479	6.3069304386	5.5360964604	-0.0506341301	0.9292733065	4.4125756082	0.236817156	8.730780008	0.0703706533	5.352421352	3.2297051528	8.0960534802	5.5553573753	2.0637387483	1.994031888	3.7402256835	7.6485381974	3.3443689299	0.9206998517	0.3945097994	0.3547274905	0.5749846038	2.0634748226	4.5047560375	9.6337195514	0
[truncated: 50 more columns]
